# Supplementary material for: Mining single-cell data for cell type–disease associations
Source: NAR Genom Bioinform. 2024 Dec 18;6(4):lqae180. doi: 10.1093/nargab/lqae180 (PMC11655289; doi:10.1093/nargab/lqae180)
Supplement: lqae180_Supplemental_Files [file lqae180_supplemental_files.zip]

Archive with 5 entries (5 files):
- FigS1-FetalGeneAtlas_TCseqPlots.pdf
- FigS2-HeartCellAtlas_TCseqPlots.pdf
- FigS3-FetalCerebellarAtlas_TCseqPlots.pdf
- FigS4-FetalLungAtlas_TCseqPlots.pdf
- SupplementaryTables_Revised.xlsx
