# Supplementary material for: Mining single-cell data for cell type–disease associations
Source: NAR Genom Bioinform. 2024 Dec 18;6(4):lqae180. doi: 10.1093/nargab/lqae180 (PMC11655289; doi:10.1093/nargab/lqae180)
Supplement: lqae180_Supplemental_Files [file lqae180_supplemental_files.zip › SupplementaryTables_Revised.xlsx]

## Sheet: ST Descriptions
Table	Description
S1	EWCE results for Fetal Gene Atlas
S2	EWCE results for Heart Cell Atlas
S3	EWCE results for Fetal Cerebellar Atlas
S4	EWCE results for Fetal Lung Atlas
S5	Gene co-expression module assignment
S6	Gene co-expression enrichment analysis for Fetal Gene Atlas
S7	Gene co-expression enrichment analysis for Heart Cell Atlas
S8	Gene co-expression enrichment analysis for Fetal Cerebellar Atlas
S9	Gene co-expression enrichment analysis for Fetal Lung Atlas
S10	Temporal cluster enrichment analysis for Fetal Gene Atlas
S11	Temporal cluster enrichment analysis for Heart Cell Atlas
S12	Temporal cluster enrichment analysis for Fetal Cerebellar Atlas
S13	Temporal cluster enrichment analysis for Fetal Lung Atlas
S14	Drug target enrichment in Fetal Gene Atlas co-expression modules
S15	Drug target enrichment in Heart Cell Atlas co-expression modules
S16	Drug target enrichment in Fetal Cerebellar Atlas co-expression modules
S17	Drug target enrichment in Fetal Lung Atlas co-expression modules
S18	Drug target enrichment in Fetal Gene Atlas temporal clusters
S19	Drug target enrichment in Heart Cell Atlas temporal clusters
S20	Drug target enrichment in Fetal Cerebellar Atlas temporal clusters
S21	Drug target enrichment in Fetal Lung Atlas temporal clusters

## Sheet: S1
CellType	annotLevel	p	fold_change	sd_from_mean	q	hpo_name
Bronchiolar_and_alveolar_epithelial_cells	1	0.0208	2.36205	2.32103	0.703132	Abnormal QRS complex
Squamous_epithelial_cells	1	0.0453	2.20457	1.34898	0.703132	Abnormal QRS complex
Neuroendocrine_cells	1	0.0516	1.75826	1.19008	0.703132	Abnormal QRS complex
ELF3_AGBL2_positive_cells	1	0.0653	2.33858	1.90723	0.703132	Abnormal QRS complex
Extravillous_trophoblasts	1	0.0726	2.13152	1.08102	0.703132	Abnormal QRS complex
PDE1C_ACSM3_positive_cells	1	0.0773	1.68678	0.906819	0.703132	Abnormal QRS complex
Cardiomyocytes	1	0.0845	2.30944	1.74002	0.703132	Abnormal QRS complex
Lymphatic_endothelial_cells	1	0.093	1.57786	0.87641	0.703132	Abnormal QRS complex
Intestinal_epithelial_cells	1	0.1167	1.55145	0.753113	0.703132	Abnormal QRS complex
Sympathoblasts	1	0.1183	1.38444	0.606098	0.703132	Abnormal QRS complex
Endocardial_cells	1	0.1198	1.53429	0.749673	0.703132	Abnormal QRS complex
PAEP_MECOM_positive_cells	1	0.1453	1.47227	0.748776	0.703132	Abnormal QRS complex
CLC_IL5RA_positive_cells	1	0.1559	1.47124	0.721629	0.703132	Abnormal QRS complex
Corneal_and_conjunctival_epithelial_cells	1	0.1622	1.36202	0.402471	0.703132	Abnormal QRS complex
Ductal_cells	1	0.1656	1.24411	0.367423	0.703132	Abnormal QRS complex
Islet_endocrine_cells	1	0.1679	1.21216	0.252656	0.703132	Abnormal QRS complex
MUC13_DMBT1_positive_cells	1	0.1704	1.34733	0.523637	0.703132	Abnormal QRS complex
Goblet_cells	1	0.1725	1.2891	0.594317	0.703132	Abnormal QRS complex
CSH1_CSH2_positive_cells	1	0.1735	1.39487	0.664635	0.703132	Abnormal QRS complex
Trophoblast_giant_cells	1	0.2016	1.23468	0.239895	0.77616	Abnormal QRS complex
Ciliated_epithelial_cells	1	0.2171	1.11127	0.1002	0.796033	Abnormal QRS complex
SLC26A4_PAEP_positive_cells	1	0.2434	1.2454	0.397305	0.808234	Abnormal QRS complex
Skeletal_muscle_cells	1	0.255	0.855518	-0.107224	0.808234	Abnormal QRS complex
Mesothelial_cells	1	0.2633	1.09202	0.171059	0.808234	Abnormal QRS complex
Ureteric_bud_cells	1	0.2706	1.07425	0.129904	0.808234	Abnormal QRS complex
Parietal_and_chief_cells	1	0.2753	1.09927	0.132338	0.808234	Abnormal QRS complex
Amacrine_cells	1	0.2917	1.12689	0.28375	0.808234	Abnormal QRS complex
CCL19_CCL21_positive_cells	1	0.2984	1.06296	0.0858967	0.808234	Abnormal QRS complex
Epicardial_fat_cells	1	0.3044	0.997918	-0.00289572	0.808234	Abnormal QRS complex
IGFBP1_DKK1_positive_cells	1	0.3265	0.948975	-0.054638	0.815703	Abnormal QRS complex
Stromal_cells	1	0.3284	1.04081	0.0934634	0.815703	Abnormal QRS complex
Inhibitory_interneurons	1	0.3449	1.0222	0.0338426	0.829916	Abnormal QRS complex
Vascular_endothelial_cells	1	0.3661	0.953422	-0.085801	0.854233	Abnormal QRS complex
Ganglion_cells	1	0.3773	1.01047	0.0201165	0.854474	Abnormal QRS complex
STC2_TLX1_positive_cells	1	0.4004	0.978024	-0.0505046	0.88088	Abnormal QRS complex
Smooth_muscle_cells	1	0.4312	0.899899	-0.152017	0.891733	Abnormal QRS complex
Adrenocortical_cells	1	0.4354	0.903037	-0.156975	0.891733	Abnormal QRS complex
Mesangial_cells	1	0.4435	0.896151	-0.153931	0.891733	Abnormal QRS complex
Visceral_neurons	1	0.455	0.889496	-0.182701	0.891733	Abnormal QRS complex
Thymic_epithelial_cells	1	0.471	0.849748	-0.197886	0.891733	Abnormal QRS complex
Schwann_cells	1	0.4777	0.887978	-0.179233	0.891733	Abnormal QRS complex
ENS_neurons	1	0.4864	0.87409	-0.204153	0.891733	Abnormal QRS complex
SLC24A4_PEX5L_positive_cells	1	0.535	0.849314	-0.278299	0.911075	Abnormal QRS complex
Astrocytes	1	0.5439	0.829743	-0.264941	0.911075	Abnormal QRS complex
Purkinje_neurons	1	0.5471	0.819849	-0.319717	0.911075	Abnormal QRS complex
Lens_fibre_cells	1	0.5479	0.48668	-0.324089	0.911075	Abnormal QRS complex
Syncytiotrophoblasts_and_villous_cytotrophoblasts	1	0.5589	0.809385	-0.349758	0.911075	Abnormal QRS complex
SKOR2_NPSR1_positive_cells	1	0.5927	0.778438	-0.396773	0.911075	Abnormal QRS complex
Granule_neurons	1	0.6008	0.777487	-0.344754	0.911075	Abnormal QRS complex
Antigen_presenting_cells	1	0.603	0.719387	-0.409031	0.911075	Abnormal QRS complex
Microglia	1	0.6147	0.622762	-0.419858	0.911075	Abnormal QRS complex
Acinar_cells	1	0.6177	0.625132	-0.235601	0.911075	Abnormal QRS complex
SATB2_LRRC7_positive_cells	1	0.6336	0.756966	-0.429146	0.911075	Abnormal QRS complex
Satellite_cells	1	0.6439	0.708382	-0.350243	0.911075	Abnormal QRS complex
Chromaffin_cells	1	0.6604	0.749893	-0.422352	0.911075	Abnormal QRS complex
Limbic_system_neurons	1	0.6626	0.735156	-0.502724	0.911075	Abnormal QRS complex
Inhibitory_neurons	1	0.6864	0.773191	-0.56252	0.927242	Abnormal QRS complex
AFP_ALB_positive_cells	1	0.7143	0.383354	-0.543151	0.933753	Abnormal QRS complex
Myeloid_cells	1	0.7224	0.614904	-0.560762	0.933753	Abnormal QRS complex
Retinal_pigment_cells	1	0.7276	0.560679	-0.386655	0.933753	Abnormal QRS complex
Megakaryocytes	1	0.7414	0.554757	-0.433876	0.935866	Abnormal QRS complex
Hepatoblasts	1	0.7761	0.364232	-0.590381	0.955949	Abnormal QRS complex
Retinal_progenitors_and_Muller_glia	1	0.7889	0.671679	-0.699689	0.955949	Abnormal QRS complex
Lymphoid_cells	1	0.8103	0.580029	-0.614571	0.955949	Abnormal QRS complex
Excitatory_neurons	1	0.8129	0.638536	-0.741045	0.955949	Abnormal QRS complex
ENS_glia	1	0.8264	0.689711	-0.71267	0.955949	Abnormal QRS complex
Metanephric_cells	1	0.8318	0.69212	-0.609772	0.955949	Abnormal QRS complex
Hematopoietic_stem_cells	1	0.851	0.582734	-0.590985	0.95788	Abnormal QRS complex
Bipolar_cells	1	0.8605	0.515638	-0.549366	0.95788	Abnormal QRS complex
Unipolar_brush_cells	1	0.8708	0.543836	-0.61377	0.95788	Abnormal QRS complex
Horizontal_cells	1	0.9022	0.523521	-0.690312	0.9604	Abnormal QRS complex
Photoreceptor_cells	1	0.9272	0.445992	-0.638747	0.9604	Abnormal QRS complex
PDE11A_FAM19A2_positive_cells	1	0.9366	0.377996	-0.640444	0.9604	Abnormal QRS complex
Thymocytes	1	0.937	0.42223	-0.790525	0.9604	Abnormal QRS complex
Erythroblasts	1	0.9485	0.314089	-0.680875	0.9604	Abnormal QRS complex
Oligodendrocytes	1	0.9522	0.432853	-0.85873	0.9604	Abnormal QRS complex
Stellate_cells	1	0.9604	0.414126	-0.670825	0.9604	Abnormal QRS complex
Ciliated_epithelial_cells	1	0	19.1151	16.5374	0	Reduced progressive sperm motility
Astrocytes	1	0.0258	2.45281	2.3146	0.9933	Reduced progressive sperm motility
Photoreceptor_cells	1	0.1429	1.25531	0.290039	0.9993	Reduced progressive sperm motility
PAEP_MECOM_positive_cells	1	0.1604	1.41713	0.656565	0.9993	Reduced progressive sperm motility
Lens_fibre_cells	1	0.1697	1.08961	0.0573351	0.9993	Reduced progressive sperm motility
Sympathoblasts	1	0.1778	1.2357	0.377691	0.9993	Reduced progressive sperm motility
Ureteric_bud_cells	1	0.2155	1.1371	0.239032	0.9993	Reduced progressive sperm motility
Retinal_progenitors_and_Muller_glia	1	0.2399	1.18669	0.397833	0.9993	Reduced progressive sperm motility
Metanephric_cells	1	0.2576	1.08289	0.169411	0.9993	Reduced progressive sperm motility
Retinal_pigment_cells	1	0.2968	0.928754	-0.0649777	0.9993	Reduced progressive sperm motility
Amacrine_cells	1	0.3127	1.09979	0.224527	0.9993	Reduced progressive sperm motility
Neuroendocrine_cells	1	0.325	1.01153	0.0191315	0.9993	Reduced progressive sperm motility
SKOR2_NPSR1_positive_cells	1	0.3983	0.966918	-0.0584918	0.9993	Reduced progressive sperm motility
Horizontal_cells	1	0.4302	0.902925	-0.137024	0.9993	Reduced progressive sperm motility
Excitatory_neurons	1	0.434	0.965382	-0.0689681	0.9993	Reduced progressive sperm motility
Ductal_cells	1	0.4488	0.881164	-0.177702	0.9993	Reduced progressive sperm motility
Inhibitory_neurons	1	0.4622	0.961565	-0.0954051	0.9993	Reduced progressive sperm motility
Bronchiolar_and_alveolar_epithelial_cells	1	0.4656	0.908888	-0.160633	0.9993	Reduced progressive sperm motility
Limbic_system_neurons	1	0.4762	0.90788	-0.173891	0.9993	Reduced progressive sperm motility
Islet_endocrine_cells	1	0.477	0.802372	-0.219182	0.9993	Reduced progressive sperm motility
Purkinje_neurons	1	0.5085	0.84467	-0.271802	0.9993	Reduced progressive sperm motility
Mesothelial_cells	1	0.5561	0.818327	-0.34269	0.9993	Reduced progressive sperm motility
PDE1C_ACSM3_positive_cells	1	0.5837	0.798906	-0.276987	0.9993	Reduced progressive sperm motility
Corneal_and_conjunctival_epithelial_cells	1	0.6151	0.661924	-0.370156	0.9993	Reduced progressive sperm motility
Oligodendrocytes	1	0.6228	0.741952	-0.403524	0.9993	Reduced progressive sperm motility
Epicardial_fat_cells	1	0.643	0.711957	-0.392268	0.9993	Reduced progressive sperm motility
SLC24A4_PEX5L_positive_cells	1	0.6549	0.732783	-0.469725	0.9993	Reduced progressive sperm motility
Mesangial_cells	1	0.656	0.765026	-0.380787	0.9993	Reduced progressive sperm motility
Bipolar_cells	1	0.6565	0.68581	-0.367091	0.9993	Reduced progressive sperm motility
SATB2_LRRC7_positive_cells	1	0.6819	0.717882	-0.504301	0.9993	Reduced progressive sperm motility
Ganglion_cells	1	0.7339	0.707111	-0.599	0.9993	Reduced progressive sperm motility
PDE11A_FAM19A2_positive_cells	1	0.7476	0.564441	-0.436903	0.9993	Reduced progressive sperm motility
Adrenocortical_cells	1	0.7512	0.661748	-0.553958	0.9993	Reduced progressive sperm motility
Unipolar_brush_cells	1	0.7573	0.635545	-0.456657	0.9993	Reduced progressive sperm motility
Acinar_cells	1	0.7632	0.52359	-0.298046	0.9993	Reduced progressive sperm motility
ELF3_AGBL2_positive_cells	1	0.7708	0.550272	-0.638814	0.9993	Reduced progressive sperm motility
Thymic_epithelial_cells	1	0.7717	0.587119	-0.526852	0.9993	Reduced progressive sperm motility
Intestinal_epithelial_cells	1	0.8219	0.576205	-0.601961	0.9993	Reduced progressive sperm motility
Hepatoblasts	1	0.8233	0.347675	-0.60297	0.9993	Reduced progressive sperm motility
ENS_glia	1	0.8256	0.69169	-0.711523	0.9993	Reduced progressive sperm motility
ENS_neurons	1	0.8398	0.617215	-0.621957	0.9993	Reduced progressive sperm motility
Thymocytes	1	0.8431	0.531133	-0.632524	0.9993	Reduced progressive sperm motility
Inhibitory_interneurons	1	0.8548	0.561083	-0.619564	0.9993	Reduced progressive sperm motility
Megakaryocytes	1	0.8683	0.473058	-0.530372	0.9993	Reduced progressive sperm motility
Granule_neurons	1	0.8859	0.527313	-0.70206	0.9993	Reduced progressive sperm motility
Squamous_epithelial_cells	1	0.9043	0.494965	-0.556612	0.9993	Reduced progressive sperm motility
CSH1_CSH2_positive_cells	1	0.9103	0.443177	-0.933607	0.9993	Reduced progressive sperm motility
Microglia	1	0.9159	0.379962	-0.695767	0.9993	Reduced progressive sperm motility
Erythroblasts	1	0.9208	0.354503	-0.635811	0.9993	Reduced progressive sperm motility
CCL19_CCL21_positive_cells	1	0.9249	0.396913	-0.818091	0.9993	Reduced progressive sperm motility
Visceral_neurons	1	0.9256	0.504146	-0.821224	0.9993	Reduced progressive sperm motility
SLC26A4_PAEP_positive_cells	1	0.9392	0.363123	-1.07711	0.9993	Reduced progressive sperm motility
Stromal_cells	1	0.9407	0.567356	-0.971235	0.9993	Reduced progressive sperm motility
Lymphatic_endothelial_cells	1	0.9441	0.481509	-0.777346	0.9993	Reduced progressive sperm motility
Stellate_cells	1	0.9507	0.431426	-0.672902	0.9993	Reduced progressive sperm motility
Antigen_presenting_cells	1	0.9528	0.377002	-0.862929	0.9993	Reduced progressive sperm motility
Goblet_cells	1	0.9572	0.467849	-1.09177	0.9993	Reduced progressive sperm motility
Satellite_cells	1	0.9597	0.408742	-0.698657	0.9993	Reduced progressive sperm motility
Skeletal_muscle_cells	1	0.9651	0.235308	-0.575609	0.9993	Reduced progressive sperm motility
MUC13_DMBT1_positive_cells	1	0.9661	0.381821	-0.949446	0.9993	Reduced progressive sperm motility
Chromaffin_cells	1	0.9749	0.452243	-0.980618	0.9993	Reduced progressive sperm motility
Syncytiotrophoblasts_and_villous_cytotrophoblasts	1	0.9801	0.383578	-1.13551	0.9993	Reduced progressive sperm motility
AFP_ALB_positive_cells	1	0.9832	0.164842	-0.733289	0.9993	Reduced progressive sperm motility
Trophoblast_giant_cells	1	0.9853	0.243713	-0.770697	0.9993	Reduced progressive sperm motility
Myeloid_cells	1	0.9858	0.313801	-1.0041	0.9993	Reduced progressive sperm motility
Vascular_endothelial_cells	1	0.9873	0.412867	-1.11068	0.9993	Reduced progressive sperm motility
Cardiomyocytes	1	0.989	0.281075	-0.956736	0.9993	Reduced progressive sperm motility
Hematopoietic_stem_cells	1	0.9895	0.308893	-1.0597	0.9993	Reduced progressive sperm motility
Lymphoid_cells	1	0.9898	0.295291	-1.01854	0.9993	Reduced progressive sperm motility
Parietal_and_chief_cells	1	0.9899	0.270461	-0.911115	0.9993	Reduced progressive sperm motility
Schwann_cells	1	0.9915	0.389756	-0.991726	0.9993	Reduced progressive sperm motility
Smooth_muscle_cells	1	0.9916	0.374239	-0.907628	0.9993	Reduced progressive sperm motility
CLC_IL5RA_positive_cells	1	0.9963	0.168112	-1.27194	0.9993	Reduced progressive sperm motility
STC2_TLX1_positive_cells	1	0.9963	0.379154	-1.45223	0.9993	Reduced progressive sperm motility
IGFBP1_DKK1_positive_cells	1	0.9964	0.200916	-0.836088	0.9993	Reduced progressive sperm motility
Endocardial_cells	1	0.9973	0.23176	-1.06458	0.9993	Reduced progressive sperm motility
Extravillous_trophoblasts	1	0.9993	0.163348	-0.805017	0.9993	Reduced progressive sperm motility
ENS_glia	1	0.0199	2.23646	3.1424	0.626096	Chromosomal breakage induced by ionizing radiation
Vascular_endothelial_cells	1	0.026	2.35617	2.85847	0.626096	Chromosomal breakage induced by ionizing radiation
Metanephric_cells	1	0.0698	1.43604	0.957707	0.626096	Chromosomal breakage induced by ionizing radiation
Mesangial_cells	1	0.1126	1.40497	0.682818	0.626096	Chromosomal breakage induced by ionizing radiation
Smooth_muscle_cells	1	0.1474	1.27272	0.449771	0.626096	Chromosomal breakage induced by ionizing radiation
Neuroendocrine_cells	1	0.1516	1.24784	0.47441	0.626096	Chromosomal breakage induced by ionizing radiation
STC2_TLX1_positive_cells	1	0.155	1.28609	0.735581	0.626096	Chromosomal breakage induced by ionizing radiation
Satellite_cells	1	0.1657	1.19095	0.245892	0.626096	Chromosomal breakage induced by ionizing radiation
Schwann_cells	1	0.1701	1.21967	0.39221	0.626096	Chromosomal breakage induced by ionizing radiation
Stromal_cells	1	0.1731	1.24976	0.599427	0.626096	Chromosomal breakage induced by ionizing radiation
Ductal_cells	1	0.1786	1.21209	0.353594	0.626096	Chromosomal breakage induced by ionizing radiation
Retinal_progenitors_and_Muller_glia	1	0.1806	1.26657	0.633968	0.626096	Chromosomal breakage induced by ionizing radiation
CSH1_CSH2_positive_cells	1	0.1887	1.32446	0.5844	0.626096	Chromosomal breakage induced by ionizing radiation
Stellate_cells	1	0.1947	1.14628	0.192614	0.626096	Chromosomal breakage induced by ionizing radiation
Islet_endocrine_cells	1	0.1962	1.12997	0.163929	0.626096	Chromosomal breakage induced by ionizing radiation
Megakaryocytes	1	0.2024	1.12389	0.134277	0.626096	Chromosomal breakage induced by ionizing radiation
CCL19_CCL21_positive_cells	1	0.2042	1.26278	0.405609	0.626096	Chromosomal breakage induced by ionizing radiation
Lymphatic_endothelial_cells	1	0.2167	1.15232	0.256084	0.626096	Chromosomal breakage induced by ionizing radiation
Mesothelial_cells	1	0.2185	1.17384	0.354323	0.626096	Chromosomal breakage induced by ionizing radiation
Ureteric_bud_cells	1	0.2208	1.13403	0.282935	0.626096	Chromosomal breakage induced by ionizing radiation
SLC26A4_PAEP_positive_cells	1	0.2299	1.25639	0.476654	0.626096	Chromosomal breakage induced by ionizing radiation
Thymocytes	1	0.2341	1.12128	0.183788	0.626096	Chromosomal breakage induced by ionizing radiation
Epicardial_fat_cells	1	0.2379	1.115	0.179873	0.626096	Chromosomal breakage induced by ionizing radiation
Extravillous_trophoblasts	1	0.2554	1.05067	0.0525353	0.626096	Chromosomal breakage induced by ionizing radiation
Microglia	1	0.2562	1.1194	0.146783	0.626096	Chromosomal breakage induced by ionizing radiation
Horizontal_cells	1	0.2586	1.07244	0.114103	0.626096	Chromosomal breakage induced by ionizing radiation
ENS_neurons	1	0.2592	1.10872	0.193354	0.626096	Chromosomal breakage induced by ionizing radiation
Corneal_and_conjunctival_epithelial_cells	1	0.2603	1.08089	0.0966456	0.626096	Chromosomal breakage induced by ionizing radiation
Bronchiolar_and_alveolar_epithelial_cells	1	0.2606	1.08791	0.164818	0.626096	Chromosomal breakage induced by ionizing radiation
Trophoblast_giant_cells	1	0.2801	1.02334	0.0256713	0.626096	Chromosomal breakage induced by ionizing radiation
Unipolar_brush_cells	1	0.2815	1.06708	0.100525	0.626096	Chromosomal breakage induced by ionizing radiation
Lymphoid_cells	1	0.3005	1.02795	0.0449338	0.626096	Chromosomal breakage induced by ionizing radiation
Acinar_cells	1	0.3105	0.874993	-0.0878964	0.626096	Chromosomal breakage induced by ionizing radiation
Syncytiotrophoblasts_and_villous_cytotrophoblasts	1	0.3158	1.05461	0.108917	0.626096	Chromosomal breakage induced by ionizing radiation
Astrocytes	1	0.3173	1.03147	0.0557854	0.626096	Chromosomal breakage induced by ionizing radiation
Chromaffin_cells	1	0.3181	1.01933	0.0372519	0.626096	Chromosomal breakage induced by ionizing radiation
Endocardial_cells	1	0.3231	0.989998	-0.0157395	0.626096	Chromosomal breakage induced by ionizing radiation
Bipolar_cells	1	0.3318	0.979495	-0.0257181	0.626096	Chromosomal breakage induced by ionizing radiation
Hematopoietic_stem_cells	1	0.333	1.03376	0.054157	0.626096	Chromosomal breakage induced by ionizing radiation
Thymic_epithelial_cells	1	0.3467	0.976745	-0.0332117	0.626096	Chromosomal breakage induced by ionizing radiation
Myeloid_cells	1	0.3494	0.960655	-0.0624212	0.626096	Chromosomal breakage induced by ionizing radiation
Retinal_pigment_cells	1	0.3497	0.857048	-0.139968	0.626096	Chromosomal breakage induced by ionizing radiation
Photoreceptor_cells	1	0.3511	0.886213	-0.139852	0.626096	Chromosomal breakage induced by ionizing radiation
PAEP_MECOM_positive_cells	1	0.3647	0.989839	-0.0177796	0.626096	Chromosomal breakage induced by ionizing radiation
Squamous_epithelial_cells	1	0.3659	0.890944	-0.130084	0.626096	Chromosomal breakage induced by ionizing radiation
Amacrine_cells	1	0.3819	1.02207	0.0542003	0.638	Chromosomal breakage induced by ionizing radiation
Skeletal_muscle_cells	1	0.3944	0.65622	-0.28836	0.638	Chromosomal breakage induced by ionizing radiation
Cardiomyocytes	1	0.4017	0.859948	-0.206586	0.638	Chromosomal breakage induced by ionizing radiation
CLC_IL5RA_positive_cells	1	0.4117	0.937014	-0.106663	0.638	Chromosomal breakage induced by ionizing radiation
Antigen_presenting_cells	1	0.4408	0.878947	-0.191206	0.638	Chromosomal breakage induced by ionizing radiation
Hepatoblasts	1	0.4416	0.638365	-0.368989	0.638	Chromosomal breakage induced by ionizing radiation
Excitatory_neurons	1	0.4458	0.964578	-0.0808418	0.638	Chromosomal breakage induced by ionizing radiation
Parietal_and_chief_cells	1	0.4527	0.898541	-0.146276	0.638	Chromosomal breakage induced by ionizing radiation
Adrenocortical_cells	1	0.4573	0.90237	-0.176226	0.638	Chromosomal breakage induced by ionizing radiation
Goblet_cells	1	0.4586	0.945104	-0.124768	0.638	Chromosomal breakage induced by ionizing radiation
Erythroblasts	1	0.464	0.749266	-0.277856	0.638	Chromosomal breakage induced by ionizing radiation
IGFBP1_DKK1_positive_cells	1	0.5059	0.74214	-0.299748	0.683409	Chromosomal breakage induced by ionizing radiation
Granule_neurons	1	0.5151	0.857117	-0.247613	0.68384	Chromosomal breakage induced by ionizing radiation
Oligodendrocytes	1	0.5343	0.816913	-0.303438	0.68732	Chromosomal breakage induced by ionizing radiation
Ciliated_epithelial_cells	1	0.5418	0.565219	-0.429522	0.68732	Chromosomal breakage induced by ionizing radiation
Inhibitory_interneurons	1	0.5445	0.834828	-0.263705	0.68732	Chromosomal breakage induced by ionizing radiation
SATB2_LRRC7_positive_cells	1	0.5693	0.838174	-0.318624	0.690545	Chromosomal breakage induced by ionizing radiation
Limbic_system_neurons	1	0.5929	0.820213	-0.381367	0.690545	Chromosomal breakage induced by ionizing radiation
PDE11A_FAM19A2_positive_cells	1	0.5962	0.71263	-0.329613	0.690545	Chromosomal breakage induced by ionizing radiation
Visceral_neurons	1	0.5984	0.796431	-0.372183	0.690545	Chromosomal breakage induced by ionizing radiation
Ganglion_cells	1	0.6089	0.81813	-0.386077	0.690545	Chromosomal breakage induced by ionizing radiation
Sympathoblasts	1	0.615	0.807462	-0.34192	0.690545	Chromosomal breakage induced by ionizing radiation
PDE1C_ACSM3_positive_cells	1	0.6181	0.786946	-0.330831	0.690545	Chromosomal breakage induced by ionizing radiation
AFP_ALB_positive_cells	1	0.6188	0.474574	-0.513383	0.690545	Chromosomal breakage induced by ionizing radiation
Inhibitory_neurons	1	0.6332	0.834691	-0.454496	0.694085	Chromosomal breakage induced by ionizing radiation
Intestinal_epithelial_cells	1	0.64	0.726372	-0.43376	0.694085	Chromosomal breakage induced by ionizing radiation
SLC24A4_PEX5L_positive_cells	1	0.6597	0.753361	-0.481362	0.69916	Chromosomal breakage induced by ionizing radiation
SKOR2_NPSR1_positive_cells	1	0.6744	0.728896	-0.530502	0.69916	Chromosomal breakage induced by ionizing radiation
ELF3_AGBL2_positive_cells	1	0.678	0.657879	-0.544665	0.69916	Chromosomal breakage induced by ionizing radiation
Purkinje_neurons	1	0.681	0.724082	-0.534455	0.69916	Chromosomal breakage induced by ionizing radiation
Lens_fibre_cells	1	0.738	0.393275	-0.435632	0.747711	Chromosomal breakage induced by ionizing radiation
MUC13_DMBT1_positive_cells	1	0.7873	0.614603	-0.650165	0.7873	Chromosomal breakage induced by ionizing radiation
Hepatoblasts	1	0.0017	2.83612	3.8597	0.1309	Abnormal circulating monocarboxylic acid concentration
CSH1_CSH2_positive_cells	1	0.0091	1.86005	3.21136	0.3003	Abnormal circulating monocarboxylic acid concentration
Stellate_cells	1	0.0117	2.31392	3.53764	0.3003	Abnormal circulating monocarboxylic acid concentration
Syncytiotrophoblasts_and_villous_cytotrophoblasts	1	0.0227	1.59792	2.47867	0.3311	Abnormal circulating monocarboxylic acid concentration
Ductal_cells	1	0.0322	1.75097	2.49609	0.3311	Abnormal circulating monocarboxylic acid concentration
PDE1C_ACSM3_positive_cells	1	0.036	1.52691	1.71604	0.3311	Abnormal circulating monocarboxylic acid concentration
AFP_ALB_positive_cells	1	0.0364	2.09465	2.16933	0.3311	Abnormal circulating monocarboxylic acid concentration
Goblet_cells	1	0.0369	1.46996	2.19393	0.3311	Abnormal circulating monocarboxylic acid concentration
MUC13_DMBT1_positive_cells	1	0.0415	1.62012	2.13332	0.3311	Abnormal circulating monocarboxylic acid concentration
Intestinal_epithelial_cells	1	0.043	1.68687	2.17857	0.3311	Abnormal circulating monocarboxylic acid concentration
Ureteric_bud_cells	1	0.0518	1.5371	2.10143	0.3626	Abnormal circulating monocarboxylic acid concentration
Parietal_and_chief_cells	1	0.0717	1.49617	1.41893	0.460075	Abnormal circulating monocarboxylic acid concentration
Acinar_cells	1	0.0836	1.67106	0.956808	0.495169	Abnormal circulating monocarboxylic acid concentration
PAEP_MECOM_positive_cells	1	0.1304	1.30353	1.06393	0.7172	Abnormal circulating monocarboxylic acid concentration
Islet_endocrine_cells	1	0.1416	1.34368	0.875059	0.72688	Abnormal circulating monocarboxylic acid concentration
Erythroblasts	1	0.2196	1.24736	0.556401	0.9905	Abnormal circulating monocarboxylic acid concentration
Trophoblast_giant_cells	1	0.224	1.21666	0.488374	0.9905	Abnormal circulating monocarboxylic acid concentration
Bronchiolar_and_alveolar_epithelial_cells	1	0.2389	1.08732	0.337585	0.9905	Abnormal circulating monocarboxylic acid concentration
Squamous_epithelial_cells	1	0.2574	1.07078	0.175515	0.9905	Abnormal circulating monocarboxylic acid concentration
Hematopoietic_stem_cells	1	0.2939	1.05218	0.177987	0.9905	Abnormal circulating monocarboxylic acid concentration
Neuroendocrine_cells	1	0.3885	0.993307	-0.0253394	0.9905	Abnormal circulating monocarboxylic acid concentration
Adrenocortical_cells	1	0.3894	1.00243	0.00881095	0.9905	Abnormal circulating monocarboxylic acid concentration
Megakaryocytes	1	0.432	0.90457	-0.213822	0.9905	Abnormal circulating monocarboxylic acid concentration
Microglia	1	0.4355	0.961239	-0.100213	0.9905	Abnormal circulating monocarboxylic acid concentration
SLC26A4_PAEP_positive_cells	1	0.4884	0.972344	-0.10442	0.9905	Abnormal circulating monocarboxylic acid concentration
Corneal_and_conjunctival_epithelial_cells	1	0.5046	0.884169	-0.282029	0.9905	Abnormal circulating monocarboxylic acid concentration
Metanephric_cells	1	0.5496	0.930916	-0.317297	0.9905	Abnormal circulating monocarboxylic acid concentration
CLC_IL5RA_positive_cells	1	0.5506	0.917536	-0.281006	0.9905	Abnormal circulating monocarboxylic acid concentration
ELF3_AGBL2_positive_cells	1	0.5584	0.893898	-0.334729	0.9905	Abnormal circulating monocarboxylic acid concentration
CCL19_CCL21_positive_cells	1	0.5674	0.889768	-0.343988	0.9905	Abnormal circulating monocarboxylic acid concentration
Cardiomyocytes	1	0.5798	0.86182	-0.407713	0.9905	Abnormal circulating monocarboxylic acid concentration
Skeletal_muscle_cells	1	0.5933	0.682488	-0.538021	0.9905	Abnormal circulating monocarboxylic acid concentration
Extravillous_trophoblasts	1	0.6018	0.792066	-0.45577	0.9905	Abnormal circulating monocarboxylic acid concentration
Ciliated_epithelial_cells	1	0.6118	0.716618	-0.564944	0.9905	Abnormal circulating monocarboxylic acid concentration
Thymocytes	1	0.6236	0.839597	-0.493363	0.9905	Abnormal circulating monocarboxylic acid concentration
Retinal_pigment_cells	1	0.6245	0.761752	-0.486312	0.9905	Abnormal circulating monocarboxylic acid concentration
IGFBP1_DKK1_positive_cells	1	0.6761	0.764469	-0.559592	0.9905	Abnormal circulating monocarboxylic acid concentration
Myeloid_cells	1	0.6763	0.820678	-0.589718	0.9905	Abnormal circulating monocarboxylic acid concentration
Lens_fibre_cells	1	0.6833	0.569528	-0.614155	0.9905	Abnormal circulating monocarboxylic acid concentration
PDE11A_FAM19A2_positive_cells	1	0.7159	0.75614	-0.552391	0.9905	Abnormal circulating monocarboxylic acid concentration
Schwann_cells	1	0.7181	0.84931	-0.544838	0.9905	Abnormal circulating monocarboxylic acid concentration
Lymphatic_endothelial_cells	1	0.7525	0.810473	-0.655891	0.9905	Abnormal circulating monocarboxylic acid concentration
Lymphoid_cells	1	0.7614	0.776451	-0.726561	0.9905	Abnormal circulating monocarboxylic acid concentration
Thymic_epithelial_cells	1	0.7727	0.762175	-0.687841	0.9905	Abnormal circulating monocarboxylic acid concentration
Photoreceptor_cells	1	0.7775	0.716562	-0.702334	0.9905	Abnormal circulating monocarboxylic acid concentration
Endocardial_cells	1	0.7947	0.745883	-0.801194	0.9905	Abnormal circulating monocarboxylic acid concentration
Retinal_progenitors_and_Muller_glia	1	0.803	0.829477	-0.805889	0.9905	Abnormal circulating monocarboxylic acid concentration
Satellite_cells	1	0.8112	0.738215	-0.697639	0.9905	Abnormal circulating monocarboxylic acid concentration
Bipolar_cells	1	0.8138	0.732379	-0.674309	0.9905	Abnormal circulating monocarboxylic acid concentration
SKOR2_NPSR1_positive_cells	1	0.8256	0.77359	-0.903822	0.9905	Abnormal circulating monocarboxylic acid concentration
Antigen_presenting_cells	1	0.8279	0.733964	-0.852299	0.9905	Abnormal circulating monocarboxylic acid concentration
Mesothelial_cells	1	0.8302	0.79122	-0.867906	0.9905	Abnormal circulating monocarboxylic acid concentration
Sympathoblasts	1	0.8405	0.793852	-0.749844	0.9905	Abnormal circulating monocarboxylic acid concentration
Purkinje_neurons	1	0.8433	0.760601	-0.94731	0.9905	Abnormal circulating monocarboxylic acid concentration
Vascular_endothelial_cells	1	0.8449	0.784555	-0.913685	0.9905	Abnormal circulating monocarboxylic acid concentration
STC2_TLX1_positive_cells	1	0.8682	0.811527	-1.00073	0.9905	Abnormal circulating monocarboxylic acid concentration
ENS_glia	1	0.8729	0.813457	-0.962708	0.9905	Abnormal circulating monocarboxylic acid concentration
Chromaffin_cells	1	0.8843	0.754452	-0.954219	0.9905	Abnormal circulating monocarboxylic acid concentration
SATB2_LRRC7_positive_cells	1	0.8998	0.73387	-1.05602	0.9905	Abnormal circulating monocarboxylic acid concentration
Astrocytes	1	0.9015	0.737671	-0.918979	0.9905	Abnormal circulating monocarboxylic acid concentration
SLC24A4_PEX5L_positive_cells	1	0.9121	0.71633	-1.14068	0.9905	Abnormal circulating monocarboxylic acid concentration
Amacrine_cells	1	0.9221	0.745346	-1.2638	0.9905	Abnormal circulating monocarboxylic acid concentration
Epicardial_fat_cells	1	0.9237	0.689479	-0.974907	0.9905	Abnormal circulating monocarboxylic acid concentration
Horizontal_cells	1	0.9261	0.701769	-0.964844	0.9905	Abnormal circulating monocarboxylic acid concentration
Excitatory_neurons	1	0.9421	0.723596	-1.26055	0.9905	Abnormal circulating monocarboxylic acid concentration
Smooth_muscle_cells	1	0.9454	0.700141	-1.00867	0.9905	Abnormal circulating monocarboxylic acid concentration
Visceral_neurons	1	0.9623	0.67011	-1.23454	0.9905	Abnormal circulating monocarboxylic acid concentration
Oligodendrocytes	1	0.965	0.644128	-1.21408	0.9905	Abnormal circulating monocarboxylic acid concentration
Mesangial_cells	1	0.9652	0.683867	-1.08561	0.9905	Abnormal circulating monocarboxylic acid concentration
ENS_neurons	1	0.9683	0.679135	-1.17298	0.9905	Abnormal circulating monocarboxylic acid concentration
Limbic_system_neurons	1	0.9745	0.635702	-1.54002	0.9905	Abnormal circulating monocarboxylic acid concentration
Granule_neurons	1	0.9749	0.639501	-1.25903	0.9905	Abnormal circulating monocarboxylic acid concentration
Stromal_cells	1	0.9777	0.709502	-1.4514	0.9905	Abnormal circulating monocarboxylic acid concentration
Unipolar_brush_cells	1	0.9791	0.618664	-1.13478	0.9905	Abnormal circulating monocarboxylic acid concentration
Inhibitory_neurons	1	0.9872	0.656421	-1.89088	0.9905	Abnormal circulating monocarboxylic acid concentration
Ganglion_cells	1	0.9886	0.641942	-1.5583	0.9905	Abnormal circulating monocarboxylic acid concentration
Inhibitory_interneurons	1	0.9905	0.593878	-1.38609	0.9905	Abnormal circulating monocarboxylic acid concentration
Erythroblasts	1	0	5.19686	15.3451	0	Abnormal circulating dicarboxylic acid concentration
Hepatoblasts	1	0	2.86918	6.43556	0	Abnormal circulating dicarboxylic acid concentration
AFP_ALB_positive_cells	1	0.002	2.08554	3.51338	0.0513333	Abnormal circulating dicarboxylic acid concentration
Hematopoietic_stem_cells	1	0.0236	1.51766	2.81198	0.3234	Abnormal circulating dicarboxylic acid concentration
MUC13_DMBT1_positive_cells	1	0.0238	1.42176	2.3345	0.3234	Abnormal circulating dicarboxylic acid concentration
Intestinal_epithelial_cells	1	0.0252	1.46354	2.38926	0.3234	Abnormal circulating dicarboxylic acid concentration
Ureteric_bud_cells	1	0.0386	1.34623	2.24261	0.4246	Abnormal circulating dicarboxylic acid concentration
Ductal_cells	1	0.0502	1.33663	1.88574	0.438044	Abnormal circulating dicarboxylic acid concentration
PAEP_MECOM_positive_cells	1	0.0512	1.32586	1.86078	0.438044	Abnormal circulating dicarboxylic acid concentration
Stellate_cells	1	0.0649	1.41244	1.79521	0.49973	Abnormal circulating dicarboxylic acid concentration
PDE1C_ACSM3_positive_cells	1	0.1231	1.17379	0.907994	0.8617	Abnormal circulating dicarboxylic acid concentration
Megakaryocytes	1	0.158	1.27945	1.01326	0.9998	Abnormal circulating dicarboxylic acid concentration
Parietal_and_chief_cells	1	0.1952	1.12918	0.613874	0.9998	Abnormal circulating dicarboxylic acid concentration
Syncytiotrophoblasts_and_villous_cytotrophoblasts	1	0.1994	1.12114	0.80094	0.9998	Abnormal circulating dicarboxylic acid concentration
Thymocytes	1	0.1994	1.1557	0.787119	0.9998	Abnormal circulating dicarboxylic acid concentration
Neuroendocrine_cells	1	0.2303	1.06946	0.430789	0.9998	Abnormal circulating dicarboxylic acid concentration
Goblet_cells	1	0.2532	1.07338	0.54771	0.9998	Abnormal circulating dicarboxylic acid concentration
Acinar_cells	1	0.2592	1.03098	0.0725055	0.9998	Abnormal circulating dicarboxylic acid concentration
Metanephric_cells	1	0.306	1.04313	0.316772	0.9998	Abnormal circulating dicarboxylic acid concentration
Bipolar_cells	1	0.3838	0.999172	-0.00349845	0.9998	Abnormal circulating dicarboxylic acid concentration
Bronchiolar_and_alveolar_epithelial_cells	1	0.3939	1.00318	0.0202146	0.9998	Abnormal circulating dicarboxylic acid concentration
CSH1_CSH2_positive_cells	1	0.4318	1.01167	0.0702581	0.9998	Abnormal circulating dicarboxylic acid concentration
Trophoblast_giant_cells	1	0.4352	0.991806	-0.0303277	0.9998	Abnormal circulating dicarboxylic acid concentration
Islet_endocrine_cells	1	0.4461	0.965945	-0.138573	0.9998	Abnormal circulating dicarboxylic acid concentration
Adrenocortical_cells	1	0.4576	0.990996	-0.0540394	0.9998	Abnormal circulating dicarboxylic acid concentration
Retinal_pigment_cells	1	0.4671	0.933423	-0.214217	0.9998	Abnormal circulating dicarboxylic acid concentration
Corneal_and_conjunctival_epithelial_cells	1	0.5156	0.94107	-0.236856	0.9998	Abnormal circulating dicarboxylic acid concentration
Photoreceptor_cells	1	0.5407	0.921637	-0.31582	0.9998	Abnormal circulating dicarboxylic acid concentration
CLC_IL5RA_positive_cells	1	0.557	0.958318	-0.232911	0.9998	Abnormal circulating dicarboxylic acid concentration
Lymphatic_endothelial_cells	1	0.578	0.935753	-0.359723	0.9998	Abnormal circulating dicarboxylic acid concentration
STC2_TLX1_positive_cells	1	0.6941	0.932822	-0.573027	0.9998	Abnormal circulating dicarboxylic acid concentration
Cardiomyocytes	1	0.7704	0.836454	-0.792038	0.9998	Abnormal circulating dicarboxylic acid concentration
Lymphoid_cells	1	0.7833	0.845839	-0.822301	0.9998	Abnormal circulating dicarboxylic acid concentration
Lens_fibre_cells	1	0.8164	0.607544	-0.919078	0.9998	Abnormal circulating dicarboxylic acid concentration
ELF3_AGBL2_positive_cells	1	0.8174	0.825495	-0.909575	0.9998	Abnormal circulating dicarboxylic acid concentration
Retinal_progenitors_and_Muller_glia	1	0.85	0.872509	-0.984267	0.9998	Abnormal circulating dicarboxylic acid concentration
Skeletal_muscle_cells	1	0.8552	0.617531	-1.05501	0.9998	Abnormal circulating dicarboxylic acid concentration
Squamous_epithelial_cells	1	0.864	0.769525	-0.927496	0.9998	Abnormal circulating dicarboxylic acid concentration
CCL19_CCL21_positive_cells	1	0.8671	0.801461	-1.02695	0.9998	Abnormal circulating dicarboxylic acid concentration
Thymic_epithelial_cells	1	0.8835	0.785733	-1.00822	0.9998	Abnormal circulating dicarboxylic acid concentration
Antigen_presenting_cells	1	0.8968	0.786105	-1.13138	0.9998	Abnormal circulating dicarboxylic acid concentration
Myeloid_cells	1	0.9263	0.755457	-1.2964	0.9998	Abnormal circulating dicarboxylic acid concentration
IGFBP1_DKK1_positive_cells	1	0.9287	0.693908	-1.17687	0.9998	Abnormal circulating dicarboxylic acid concentration
Satellite_cells	1	0.932	0.737923	-1.10895	0.9998	Abnormal circulating dicarboxylic acid concentration
SLC26A4_PAEP_positive_cells	1	0.9349	0.784548	-1.32145	0.9998	Abnormal circulating dicarboxylic acid concentration
PDE11A_FAM19A2_positive_cells	1	0.9398	0.70152	-1.09072	0.9998	Abnormal circulating dicarboxylic acid concentration
Extravillous_trophoblasts	1	0.9443	0.655819	-1.21576	0.9998	Abnormal circulating dicarboxylic acid concentration
Microglia	1	0.9455	0.683564	-1.30238	0.9998	Abnormal circulating dicarboxylic acid concentration
Sympathoblasts	1	0.9462	0.796537	-1.19123	0.9998	Abnormal circulating dicarboxylic acid concentration
SKOR2_NPSR1_positive_cells	1	0.9498	0.770445	-1.48647	0.9998	Abnormal circulating dicarboxylic acid concentration
Vascular_endothelial_cells	1	0.9543	0.793279	-1.43453	0.9998	Abnormal circulating dicarboxylic acid concentration
SLC24A4_PEX5L_positive_cells	1	0.9638	0.766589	-1.53966	0.9998	Abnormal circulating dicarboxylic acid concentration
Epicardial_fat_cells	1	0.9655	0.740018	-1.30375	0.9998	Abnormal circulating dicarboxylic acid concentration
Amacrine_cells	1	0.968	0.790585	-1.68538	0.9998	Abnormal circulating dicarboxylic acid concentration
Ciliated_epithelial_cells	1	0.9681	0.546231	-1.48509	0.9998	Abnormal circulating dicarboxylic acid concentration
Horizontal_cells	1	0.969	0.74947	-1.31351	0.9998	Abnormal circulating dicarboxylic acid concentration
Endocardial_cells	1	0.9694	0.709066	-1.50685	0.9998	Abnormal circulating dicarboxylic acid concentration
Purkinje_neurons	1	0.9696	0.748216	-1.61917	0.9998	Abnormal circulating dicarboxylic acid concentration
Ganglion_cells	1	0.9705	0.783014	-1.5325	0.9998	Abnormal circulating dicarboxylic acid concentration
Chromaffin_cells	1	0.975	0.763209	-1.51212	0.9998	Abnormal circulating dicarboxylic acid concentration
Granule_neurons	1	0.9825	0.732353	-1.51319	0.9998	Abnormal circulating dicarboxylic acid concentration
Visceral_neurons	1	0.9845	0.737204	-1.63318	0.9998	Abnormal circulating dicarboxylic acid concentration
Schwann_cells	1	0.9892	0.753662	-1.45511	0.9998	Abnormal circulating dicarboxylic acid concentration
Inhibitory_neurons	1	0.9932	0.755713	-2.19293	0.9998	Abnormal circulating dicarboxylic acid concentration
Inhibitory_interneurons	1	0.9933	0.69597	-1.62517	0.9998	Abnormal circulating dicarboxylic acid concentration
Unipolar_brush_cells	1	0.9937	0.689178	-1.50069	0.9998	Abnormal circulating dicarboxylic acid concentration
Limbic_system_neurons	1	0.994	0.711837	-2.00235	0.9998	Abnormal circulating dicarboxylic acid concentration
Astrocytes	1	0.9942	0.713984	-1.65436	0.9998	Abnormal circulating dicarboxylic acid concentration
Oligodendrocytes	1	0.995	0.685539	-1.7563	0.9998	Abnormal circulating dicarboxylic acid concentration
Excitatory_neurons	1	0.9968	0.714465	-2.08591	0.9998	Abnormal circulating dicarboxylic acid concentration
ENS_glia	1	0.997	0.753479	-2.09501	0.9998	Abnormal circulating dicarboxylic acid concentration
SATB2_LRRC7_positive_cells	1	0.9976	0.677627	-2.05934	0.9998	Abnormal circulating dicarboxylic acid concentration
Mesothelial_cells	1	0.9982	0.690738	-2.07424	0.9998	Abnormal circulating dicarboxylic acid concentration
Smooth_muscle_cells	1	0.9993	0.668513	-1.80029	0.9998	Abnormal circulating dicarboxylic acid concentration
Mesangial_cells	1	0.9994	0.682705	-1.79169	0.9998	Abnormal circulating dicarboxylic acid concentration
ENS_neurons	1	0.9995	0.660265	-2.05183	0.9998	Abnormal circulating dicarboxylic acid concentration
Stromal_cells	1	0.9998	0.697177	-2.43866	0.9998	Abnormal circulating dicarboxylic acid concentration
Purkinje_neurons	1	0.0061	2.04825	3.54197	0.19096	Abnormal corpus striatum morphology
SKOR2_NPSR1_positive_cells	1	0.0067	1.9967	3.40229	0.19096	Abnormal corpus striatum morphology
Microglia	1	0.0094	2.68337	3.62067	0.19096	Abnormal corpus striatum morphology
Inhibitory_neurons	1	0.0104	1.57124	2.68405	0.19096	Abnormal corpus striatum morphology
Myeloid_cells	1	0.0124	2.09298	3.06913	0.19096	Abnormal corpus striatum morphology
Visceral_neurons	1	0.0167	1.99769	3.35372	0.214317	Abnormal corpus striatum morphology
SATB2_LRRC7_positive_cells	1	0.0218	1.84789	2.91371	0.2398	Abnormal corpus striatum morphology
Limbic_system_neurons	1	0.0315	1.61889	2.27759	0.29799	Abnormal corpus striatum morphology
ENS_neurons	1	0.035	1.64607	2.08403	0.29799	Abnormal corpus striatum morphology
Ganglion_cells	1	0.0387	1.45961	1.7605	0.29799	Abnormal corpus striatum morphology
Excitatory_neurons	1	0.0459	1.47129	1.86857	0.3213	Abnormal corpus striatum morphology
PAEP_MECOM_positive_cells	1	0.0753	1.50626	1.571	0.452523	Abnormal corpus striatum morphology
SLC24A4_PEX5L_positive_cells	1	0.0764	1.43156	1.46996	0.452523	Abnormal corpus striatum morphology
Corneal_and_conjunctival_epithelial_cells	1	0.1043	1.54788	1.14162	0.57365	Abnormal corpus striatum morphology
Chromaffin_cells	1	0.129	1.31982	1.07751	0.614379	Abnormal corpus striatum morphology
ENS_glia	1	0.1312	1.20477	0.933783	0.614379	Abnormal corpus striatum morphology
Horizontal_cells	1	0.1422	1.26093	0.737793	0.614379	Abnormal corpus striatum morphology
Inhibitory_interneurons	1	0.1484	1.24544	0.71604	0.614379	Abnormal corpus striatum morphology
Unipolar_brush_cells	1	0.1516	1.2306	0.577147	0.614379	Abnormal corpus striatum morphology
Antigen_presenting_cells	1	0.1792	1.27158	0.771898	0.68992	Abnormal corpus striatum morphology
Granule_neurons	1	0.1949	1.17954	0.547177	0.714633	Abnormal corpus striatum morphology
Megakaryocytes	1	0.2045	1.20652	0.390571	0.71575	Abnormal corpus striatum morphology
Oligodendrocytes	1	0.2608	1.10565	0.311047	0.868496	Abnormal corpus striatum morphology
PDE11A_FAM19A2_positive_cells	1	0.2707	1.06789	0.131552	0.868496	Abnormal corpus striatum morphology
Lymphoid_cells	1	0.2946	1.08794	0.247025	0.907368	Abnormal corpus striatum morphology
Islet_endocrine_cells	1	0.3079	1.0025	0.00548973	0.911858	Abnormal corpus striatum morphology
STC2_TLX1_positive_cells	1	0.3288	1.05268	0.241951	0.926038	Abnormal corpus striatum morphology
Bipolar_cells	1	0.3633	0.983284	-0.0383183	0.926038	Abnormal corpus striatum morphology
Neuroendocrine_cells	1	0.3699	1.00493	0.0168017	0.926038	Abnormal corpus striatum morphology
Amacrine_cells	1	0.3893	1.02934	0.126283	0.926038	Abnormal corpus striatum morphology
Vascular_endothelial_cells	1	0.3896	1.00889	0.032945	0.926038	Abnormal corpus striatum morphology
Astrocytes	1	0.4004	0.975274	-0.0742906	0.926038	Abnormal corpus striatum morphology
Thymocytes	1	0.4052	0.956008	-0.117269	0.926038	Abnormal corpus striatum morphology
Retinal_progenitors_and_Muller_glia	1	0.4089	1.00987	0.0408087	0.926038	Abnormal corpus striatum morphology
Erythroblasts	1	0.4448	0.872499	-0.249017	0.97032	Abnormal corpus striatum morphology
Syncytiotrophoblasts_and_villous_cytotrophoblasts	1	0.4826	0.950005	-0.176641	0.97032	Abnormal corpus striatum morphology
Adrenocortical_cells	1	0.4945	0.92552	-0.235339	0.97032	Abnormal corpus striatum morphology
Hematopoietic_stem_cells	1	0.5033	0.934318	-0.192232	0.97032	Abnormal corpus striatum morphology
Bronchiolar_and_alveolar_epithelial_cells	1	0.5353	0.918649	-0.268886	0.97032	Abnormal corpus striatum morphology
AFP_ALB_positive_cells	1	0.5608	0.743392	-0.43995	0.97032	Abnormal corpus striatum morphology
CCL19_CCL21_positive_cells	1	0.5659	0.878036	-0.336734	0.97032	Abnormal corpus striatum morphology
Schwann_cells	1	0.5681	0.900679	-0.318848	0.97032	Abnormal corpus striatum morphology
Sympathoblasts	1	0.57	0.895627	-0.319224	0.97032	Abnormal corpus striatum morphology
Thymic_epithelial_cells	1	0.5715	0.859476	-0.350353	0.97032	Abnormal corpus striatum morphology
Acinar_cells	1	0.587	0.730981	-0.334915	0.97032	Abnormal corpus striatum morphology
Mesangial_cells	1	0.6035	0.875341	-0.375593	0.97032	Abnormal corpus striatum morphology
PDE1C_ACSM3_positive_cells	1	0.6089	0.882725	-0.331583	0.97032	Abnormal corpus striatum morphology
CLC_IL5RA_positive_cells	1	0.6373	0.83772	-0.490043	0.97032	Abnormal corpus striatum morphology
Photoreceptor_cells	1	0.6384	0.761115	-0.512305	0.97032	Abnormal corpus striatum morphology
Lens_fibre_cells	1	0.6424	0.559605	-0.546465	0.97032	Abnormal corpus striatum morphology
IGFBP1_DKK1_positive_cells	1	0.6501	0.751543	-0.513259	0.97032	Abnormal corpus striatum morphology
Smooth_muscle_cells	1	0.664	0.833283	-0.483976	0.97032	Abnormal corpus striatum morphology
Metanephric_cells	1	0.7121	0.858412	-0.555426	0.97032	Abnormal corpus striatum morphology
Goblet_cells	1	0.7159	0.850588	-0.588214	0.97032	Abnormal corpus striatum morphology
Hepatoblasts	1	0.7187	0.581315	-0.763368	0.97032	Abnormal corpus striatum morphology
Lymphatic_endothelial_cells	1	0.739	0.794165	-0.622169	0.97032	Abnormal corpus striatum morphology
Ciliated_epithelial_cells	1	0.7451	0.569993	-0.756427	0.97032	Abnormal corpus striatum morphology
Stellate_cells	1	0.7453	0.741631	-0.587507	0.97032	Abnormal corpus striatum morphology
Satellite_cells	1	0.7553	0.7396	-0.596441	0.97032	Abnormal corpus striatum morphology
Parietal_and_chief_cells	1	0.7711	0.761187	-0.587852	0.97032	Abnormal corpus striatum morphology
Trophoblast_giant_cells	1	0.7753	0.645893	-0.693333	0.97032	Abnormal corpus striatum morphology
Squamous_epithelial_cells	1	0.8021	0.70111	-0.630346	0.97032	Abnormal corpus striatum morphology
Ureteric_bud_cells	1	0.8045	0.803384	-0.66471	0.97032	Abnormal corpus striatum morphology
Extravillous_trophoblasts	1	0.8065	0.623926	-0.700753	0.97032	Abnormal corpus striatum morphology
Intestinal_epithelial_cells	1	0.8553	0.691857	-0.84277	0.9763	Abnormal corpus striatum morphology
Ductal_cells	1	0.8584	0.718653	-0.827977	0.9763	Abnormal corpus striatum morphology
Endocardial_cells	1	0.8764	0.66738	-0.911826	0.9763	Abnormal corpus striatum morphology
Stromal_cells	1	0.9013	0.757476	-1.05754	0.9763	Abnormal corpus striatum morphology
Skeletal_muscle_cells	1	0.9103	0.412894	-0.858617	0.9763	Abnormal corpus striatum morphology
Cardiomyocytes	1	0.912	0.590276	-1.0604	0.9763	Abnormal corpus striatum morphology
Retinal_pigment_cells	1	0.9136	0.5763	-0.747792	0.9763	Abnormal corpus striatum morphology
MUC13_DMBT1_positive_cells	1	0.9288	0.631497	-1.08472	0.9763	Abnormal corpus striatum morphology
ELF3_AGBL2_positive_cells	1	0.929	0.585589	-1.15034	0.9763	Abnormal corpus striatum morphology
Epicardial_fat_cells	1	0.9619	0.615009	-1.03215	0.9763	Abnormal corpus striatum morphology
CSH1_CSH2_positive_cells	1	0.9639	0.582923	-1.33714	0.9763	Abnormal corpus striatum morphology
Mesothelial_cells	1	0.9732	0.646173	-1.26781	0.9763	Abnormal corpus striatum morphology
SLC26A4_PAEP_positive_cells	1	0.9763	0.546168	-1.46217	0.9763	Abnormal corpus striatum morphology
Excitatory_neurons	1	0	1.4422	10.5786	0	Abnormal cerebral subcortex morphology
Inhibitory_neurons	1	0	1.35524	10.2901	0	Abnormal cerebral subcortex morphology
SATB2_LRRC7_positive_cells	1	0	1.45855	9.60669	0	Abnormal cerebral subcortex morphology
Limbic_system_neurons	1	0	1.3523	7.98469	0	Abnormal cerebral subcortex morphology
Amacrine_cells	1	0	1.27524	7.26667	0	Abnormal cerebral subcortex morphology
Purkinje_neurons	1	0	1.32538	6.72057	0	Abnormal cerebral subcortex morphology
SKOR2_NPSR1_positive_cells	1	0	1.32078	6.67614	0	Abnormal cerebral subcortex morphology
Astrocytes	1	0	1.32577	6.05265	0	Abnormal cerebral subcortex morphology
Inhibitory_interneurons	1	0	1.34271	5.98898	0	Abnormal cerebral subcortex morphology
Unipolar_brush_cells	1	0	1.37749	5.78265	0	Abnormal cerebral subcortex morphology
SLC24A4_PEX5L_positive_cells	1	0	1.26947	5.68373	0	Abnormal cerebral subcortex morphology
Ganglion_cells	1	0	1.2386	5.51367	0	Abnormal cerebral subcortex morphology
Granule_neurons	1	0	1.29933	5.46647	0	Abnormal cerebral subcortex morphology
ENS_glia	1	0	1.19034	5.20703	0	Abnormal cerebral subcortex morphology
Oligodendrocytes	1	0	1.26246	4.68186	0	Abnormal cerebral subcortex morphology
Visceral_neurons	1	0.0001	1.21433	4.1809	0.000452941	Abnormal cerebral subcortex morphology
Retinal_progenitors_and_Muller_glia	1	0.0001	1.1538	3.7652	0.000452941	Abnormal cerebral subcortex morphology
Bipolar_cells	1	0.0007	1.25861	3.49107	0.00283684	Abnormal cerebral subcortex morphology
Horizontal_cells	1	0.0007	1.19677	3.3811	0.00283684	Abnormal cerebral subcortex morphology
ENS_neurons	1	0.0016	1.16874	3.23841	0.00616	Abnormal cerebral subcortex morphology
PDE11A_FAM19A2_positive_cells	1	0.0042	1.23537	2.78964	0.0154	Abnormal cerebral subcortex morphology
Metanephric_cells	1	0.0082	1.11014	2.60013	0.0281217	Abnormal cerebral subcortex morphology
Schwann_cells	1	0.0084	1.13843	2.61115	0.0281217	Abnormal cerebral subcortex morphology
Chromaffin_cells	1	0.0332	1.09321	1.9074	0.106517	Abnormal cerebral subcortex morphology
SLC26A4_PAEP_positive_cells	1	0.042	1.09142	1.80279	0.128235	Abnormal cerebral subcortex morphology
Mesangial_cells	1	0.0433	1.10138	1.81743	0.128235	Abnormal cerebral subcortex morphology
Vascular_endothelial_cells	1	0.076	1.06469	1.45763	0.216741	Abnormal cerebral subcortex morphology
Sympathoblasts	1	0.0815	1.07695	1.45359	0.224125	Abnormal cerebral subcortex morphology
Ureteric_bud_cells	1	0.1787	1.04604	0.934931	0.462	Abnormal cerebral subcortex morphology
Bronchiolar_and_alveolar_epithelial_cells	1	0.18	1.04569	0.916551	0.462	Abnormal cerebral subcortex morphology
Adrenocortical_cells	1	0.1977	1.04386	0.843143	0.491061	Abnormal cerebral subcortex morphology
Photoreceptor_cells	1	0.2059	1.06262	0.822268	0.495367	Abnormal cerebral subcortex morphology
Neuroendocrine_cells	1	0.2123	1.04089	0.80963	0.495367	Abnormal cerebral subcortex morphology
Lymphatic_endothelial_cells	1	0.3795	1.01534	0.278875	0.832028	Abnormal cerebral subcortex morphology
Stromal_cells	1	0.386	1.01006	0.26287	0.832028	Abnormal cerebral subcortex morphology
Smooth_muscle_cells	1	0.389	1.01337	0.235632	0.832028	Abnormal cerebral subcortex morphology
Islet_endocrine_cells	1	0.423	1.01105	0.147048	0.880297	Abnormal cerebral subcortex morphology
PDE1C_ACSM3_positive_cells	1	0.436	1.00419	0.0711707	0.883474	Abnormal cerebral subcortex morphology
Syncytiotrophoblasts_and_villous_cytotrophoblasts	1	0.47	1.0022	0.0466464	0.91685	Abnormal cerebral subcortex morphology
Hematopoietic_stem_cells	1	0.4799	0.999604	-0.00695657	0.91685	Abnormal cerebral subcortex morphology
Thymocytes	1	0.4914	1.00001	0.000190736	0.91685	Abnormal cerebral subcortex morphology
Parietal_and_chief_cells	1	0.5001	0.996157	-0.0582962	0.91685	Abnormal cerebral subcortex morphology
Ductal_cells	1	0.5763	0.98768	-0.218259	1	Abnormal cerebral subcortex morphology
Microglia	1	0.5871	0.98124	-0.247651	1	Abnormal cerebral subcortex morphology
Goblet_cells	1	0.588	0.989291	-0.255864	1	Abnormal cerebral subcortex morphology
Retinal_pigment_cells	1	0.7495	0.934818	-0.691132	1	Abnormal cerebral subcortex morphology
Thymic_epithelial_cells	1	0.7844	0.945681	-0.819094	1	Abnormal cerebral subcortex morphology
Erythroblasts	1	0.8281	0.918458	-0.957676	1	Abnormal cerebral subcortex morphology
Megakaryocytes	1	0.8505	0.908606	-1.05687	1	Abnormal cerebral subcortex morphology
CSH1_CSH2_positive_cells	1	0.8684	0.942003	-1.1121	1	Abnormal cerebral subcortex morphology
CCL19_CCL21_positive_cells	1	0.8736	0.92998	-1.14036	1	Abnormal cerebral subcortex morphology
Satellite_cells	1	0.8738	0.917686	-1.13814	1	Abnormal cerebral subcortex morphology
Acinar_cells	1	0.9127	0.817124	-1.35588	1	Abnormal cerebral subcortex morphology
Stellate_cells	1	0.9385	0.89397	-1.46847	1	Abnormal cerebral subcortex morphology
Squamous_epithelial_cells	1	0.9445	0.880762	-1.52334	1	Abnormal cerebral subcortex morphology
PAEP_MECOM_positive_cells	1	0.9643	0.906015	-1.73953	1	Abnormal cerebral subcortex morphology
Extravillous_trophoblasts	1	0.9656	0.850745	-1.69438	1	Abnormal cerebral subcortex morphology
STC2_TLX1_positive_cells	1	0.9753	0.930056	-1.92371	1	Abnormal cerebral subcortex morphology
Epicardial_fat_cells	1	0.9793	0.882962	-1.87285	1	Abnormal cerebral subcortex morphology
Lymphoid_cells	1	0.9814	0.885497	-1.9482	1	Abnormal cerebral subcortex morphology
Lens_fibre_cells	1	0.982	0.737839	-1.97169	1	Abnormal cerebral subcortex morphology
Trophoblast_giant_cells	1	0.9821	0.833321	-1.95591	1	Abnormal cerebral subcortex morphology
Mesothelial_cells	1	0.983	0.907076	-1.98262	1	Abnormal cerebral subcortex morphology
CLC_IL5RA_positive_cells	1	0.9847	0.883116	-2.08998	1	Abnormal cerebral subcortex morphology
Myeloid_cells	1	0.9914	0.864368	-2.30234	1	Abnormal cerebral subcortex morphology
Antigen_presenting_cells	1	0.9955	0.859506	-2.36593	1	Abnormal cerebral subcortex morphology
MUC13_DMBT1_positive_cells	1	0.9962	0.862375	-2.47422	1	Abnormal cerebral subcortex morphology
Endocardial_cells	1	0.9968	0.85156	-2.45547	1	Abnormal cerebral subcortex morphology
Cardiomyocytes	1	0.9988	0.819128	-2.79862	1	Abnormal cerebral subcortex morphology
Ciliated_epithelial_cells	1	0.999	0.742806	-2.73418	1	Abnormal cerebral subcortex morphology
IGFBP1_DKK1_positive_cells	1	0.9994	0.780405	-2.67926	1	Abnormal cerebral subcortex morphology
Intestinal_epithelial_cells	1	0.9994	0.837663	-2.73034	1	Abnormal cerebral subcortex morphology
Corneal_and_conjunctival_epithelial_cells	1	0.9995	0.779418	-2.83726	1	Abnormal cerebral subcortex morphology
ELF3_AGBL2_positive_cells	1	0.9999	0.807081	-3.2358	1	Abnormal cerebral subcortex morphology
AFP_ALB_positive_cells	1	0.9999	0.66486	-3.47257	1	Abnormal cerebral subcortex morphology
Hepatoblasts	1	1	0.700531	-3.26796	1	Abnormal cerebral subcortex morphology
Skeletal_muscle_cells	1	1	0.561149	-3.85023	1	Abnormal cerebral subcortex morphology
Stellate_cells	1	0.0001	3.58789	7.09134	0.0077	Abnormal morphology of the abdominal musculature
Smooth_muscle_cells	1	0.0028	2.39142	4.82721	0.0847	Abnormal morphology of the abdominal musculature
Stromal_cells	1	0.0033	1.70565	3.76243	0.0847	Abnormal morphology of the abdominal musculature
Oligodendrocytes	1	0.0342	1.66633	2.36912	0.65835	Abnormal morphology of the abdominal musculature
Extravillous_trophoblasts	1	0.0638	1.81746	1.84181	0.8778	Abnormal morphology of the abdominal musculature
Skeletal_muscle_cells	1	0.0911	1.84036	1.44723	0.8778	Abnormal morphology of the abdominal musculature
Mesangial_cells	1	0.0987	1.29044	1.02921	0.8778	Abnormal morphology of the abdominal musculature
Endocardial_cells	1	0.1076	1.38754	1.29097	0.8778	Abnormal morphology of the abdominal musculature
Acinar_cells	1	0.1134	1.3513	0.524707	0.8778	Abnormal morphology of the abdominal musculature
SLC24A4_PEX5L_positive_cells	1	0.114	1.27506	1.1917	0.8778	Abnormal morphology of the abdominal musculature
Satellite_cells	1	0.1568	1.29847	0.809268	0.969217	Abnormal morphology of the abdominal musculature
Thymocytes	1	0.1708	1.27787	0.900537	0.969217	Abnormal morphology of the abdominal musculature
PDE1C_ACSM3_positive_cells	1	0.1748	1.17795	0.589375	0.969217	Abnormal morphology of the abdominal musculature
Bipolar_cells	1	0.1995	1.15453	0.418392	0.969217	Abnormal morphology of the abdominal musculature
Limbic_system_neurons	1	0.2072	1.15784	0.720774	0.969217	Abnormal morphology of the abdominal musculature
Astrocytes	1	0.2327	1.10585	0.377209	0.969217	Abnormal morphology of the abdominal musculature
Goblet_cells	1	0.2379	1.10812	0.514256	0.969217	Abnormal morphology of the abdominal musculature
Adrenocortical_cells	1	0.2452	1.1137	0.433045	0.969217	Abnormal morphology of the abdominal musculature
Ureteric_bud_cells	1	0.2656	1.05577	0.23514	0.969217	Abnormal morphology of the abdominal musculature
Syncytiotrophoblasts_and_villous_cytotrophoblasts	1	0.277	1.10199	0.437183	0.969217	Abnormal morphology of the abdominal musculature
ENS_neurons	1	0.2911	1.05779	0.216675	0.969217	Abnormal morphology of the abdominal musculature
Ductal_cells	1	0.3003	1.06665	0.236565	0.969217	Abnormal morphology of the abdominal musculature
IGFBP1_DKK1_positive_cells	1	0.3158	1.05496	0.13483	0.969217	Abnormal morphology of the abdominal musculature
SLC26A4_PAEP_positive_cells	1	0.3211	1.0722	0.279072	0.969217	Abnormal morphology of the abdominal musculature
SKOR2_NPSR1_positive_cells	1	0.3383	1.06589	0.274821	0.969217	Abnormal morphology of the abdominal musculature
Purkinje_neurons	1	0.3532	1.0538	0.223418	0.969217	Abnormal morphology of the abdominal musculature
CSH1_CSH2_positive_cells	1	0.3563	1.05369	0.208526	0.969217	Abnormal morphology of the abdominal musculature
Hematopoietic_stem_cells	1	0.3946	0.990518	-0.0337352	0.969217	Abnormal morphology of the abdominal musculature
Inhibitory_neurons	1	0.4241	1.0211	0.122536	0.969217	Abnormal morphology of the abdominal musculature
Inhibitory_interneurons	1	0.4368	0.978234	-0.0767713	0.969217	Abnormal morphology of the abdominal musculature
SATB2_LRRC7_positive_cells	1	0.4494	0.983022	-0.070715	0.969217	Abnormal morphology of the abdominal musculature
Epicardial_fat_cells	1	0.4631	0.946618	-0.177265	0.969217	Abnormal morphology of the abdominal musculature
Erythroblasts	1	0.4715	0.891159	-0.252681	0.969217	Abnormal morphology of the abdominal musculature
Parietal_and_chief_cells	1	0.4813	0.928569	-0.21036	0.969217	Abnormal morphology of the abdominal musculature
Lymphoid_cells	1	0.4864	0.938225	-0.209341	0.969217	Abnormal morphology of the abdominal musculature
Hepatoblasts	1	0.4909	0.938981	-0.132992	0.969217	Abnormal morphology of the abdominal musculature
Vascular_endothelial_cells	1	0.4968	0.954208	-0.20168	0.969217	Abnormal morphology of the abdominal musculature
Microglia	1	0.5077	0.902888	-0.255177	0.969217	Abnormal morphology of the abdominal musculature
Schwann_cells	1	0.515	0.933655	-0.248515	0.969217	Abnormal morphology of the abdominal musculature
Mesothelial_cells	1	0.536	0.936337	-0.273412	0.969217	Abnormal morphology of the abdominal musculature
Excitatory_neurons	1	0.5438	0.950649	-0.236775	0.969217	Abnormal morphology of the abdominal musculature
Trophoblast_giant_cells	1	0.5616	0.840553	-0.38067	0.969217	Abnormal morphology of the abdominal musculature
AFP_ALB_positive_cells	1	0.5665	0.814877	-0.379947	0.969217	Abnormal morphology of the abdominal musculature
Thymic_epithelial_cells	1	0.5734	0.877903	-0.366017	0.969217	Abnormal morphology of the abdominal musculature
Sympathoblasts	1	0.5812	0.908042	-0.34566	0.969217	Abnormal morphology of the abdominal musculature
Ganglion_cells	1	0.582	0.931639	-0.312872	0.969217	Abnormal morphology of the abdominal musculature
STC2_TLX1_positive_cells	1	0.5916	0.93516	-0.35691	0.969217	Abnormal morphology of the abdominal musculature
Bronchiolar_and_alveolar_epithelial_cells	1	0.6365	0.8925	-0.432435	0.971843	Abnormal morphology of the abdominal musculature
Squamous_epithelial_cells	1	0.6488	0.80287	-0.499393	0.971843	Abnormal morphology of the abdominal musculature
PAEP_MECOM_positive_cells	1	0.6899	0.844664	-0.570591	0.971843	Abnormal morphology of the abdominal musculature
Granule_neurons	1	0.6958	0.848221	-0.554648	0.971843	Abnormal morphology of the abdominal musculature
Amacrine_cells	1	0.7413	0.867679	-0.690364	0.971843	Abnormal morphology of the abdominal musculature
Retinal_pigment_cells	1	0.7418	0.706681	-0.620617	0.971843	Abnormal morphology of the abdominal musculature
Intestinal_epithelial_cells	1	0.7632	0.781102	-0.724521	0.971843	Abnormal morphology of the abdominal musculature
Metanephric_cells	1	0.7753	0.850586	-0.694764	0.971843	Abnormal morphology of the abdominal musculature
Retinal_progenitors_and_Muller_glia	1	0.78	0.844958	-0.76077	0.971843	Abnormal morphology of the abdominal musculature
Corneal_and_conjunctival_epithelial_cells	1	0.7819	0.718986	-0.715643	0.971843	Abnormal morphology of the abdominal musculature
Lens_fibre_cells	1	0.7898	0.523105	-0.724212	0.971843	Abnormal morphology of the abdominal musculature
Photoreceptor_cells	1	0.7898	0.720369	-0.728453	0.971843	Abnormal morphology of the abdominal musculature
Horizontal_cells	1	0.7968	0.787799	-0.702257	0.971843	Abnormal morphology of the abdominal musculature
Unipolar_brush_cells	1	0.8017	0.784985	-0.669448	0.971843	Abnormal morphology of the abdominal musculature
CCL19_CCL21_positive_cells	1	0.8066	0.755187	-0.802303	0.971843	Abnormal morphology of the abdominal musculature
Chromaffin_cells	1	0.8193	0.797923	-0.812936	0.971843	Abnormal morphology of the abdominal musculature
Antigen_presenting_cells	1	0.8302	0.741878	-0.870148	0.971843	Abnormal morphology of the abdominal musculature
Myeloid_cells	1	0.8413	0.721353	-0.938559	0.971843	Abnormal morphology of the abdominal musculature
CLC_IL5RA_positive_cells	1	0.8748	0.708771	-1.04131	0.971843	Abnormal morphology of the abdominal musculature
ENS_glia	1	0.8809	0.817191	-0.998132	0.971843	Abnormal morphology of the abdominal musculature
ELF3_AGBL2_positive_cells	1	0.8832	0.681692	-1.05673	0.971843	Abnormal morphology of the abdominal musculature
Megakaryocytes	1	0.8864	0.632444	-0.837869	0.971843	Abnormal morphology of the abdominal musculature
Lymphatic_endothelial_cells	1	0.9	0.734986	-0.956411	0.971843	Abnormal morphology of the abdominal musculature
Neuroendocrine_cells	1	0.9034	0.778385	-0.878161	0.971843	Abnormal morphology of the abdominal musculature
MUC13_DMBT1_positive_cells	1	0.9208	0.687596	-1.11135	0.971843	Abnormal morphology of the abdominal musculature
Cardiomyocytes	1	0.9375	0.615714	-1.18187	0.971843	Abnormal morphology of the abdominal musculature
PDE11A_FAM19A2_positive_cells	1	0.9394	0.610863	-0.913238	0.971843	Abnormal morphology of the abdominal musculature
Visceral_neurons	1	0.9466	0.704928	-1.16703	0.971843	Abnormal morphology of the abdominal musculature
Islet_endocrine_cells	1	0.9681	0.621832	-0.991177	0.980838	Abnormal morphology of the abdominal musculature
Ciliated_epithelial_cells	1	0.9962	0.367536	-1.32869	0.9962	Abnormal morphology of the abdominal musculature
AFP_ALB_positive_cells	1	0	5.42789	9.68093	0	Abnormality of the common coagulation pathway
Erythroblasts	1	0	4.06749	7.68214	0	Abnormality of the common coagulation pathway
Hepatoblasts	1	0	3.75523	6.37791	0	Abnormality of the common coagulation pathway
Megakaryocytes	1	0.0378	1.94573	2.31136	0.58905	Abnormality of the common coagulation pathway
Myeloid_cells	1	0.0406	1.56172	2.04395	0.58905	Abnormality of the common coagulation pathway
Hematopoietic_stem_cells	1	0.0459	1.60907	2.25654	0.58905	Abnormality of the common coagulation pathway
CSH1_CSH2_positive_cells	1	0.0893	1.35913	1.45318	0.9823	Abnormality of the common coagulation pathway
Antigen_presenting_cells	1	0.1022	1.36577	1.31327	0.983675	Abnormality of the common coagulation pathway
Extravillous_trophoblasts	1	0.1262	1.48343	1.15732	1	Abnormality of the common coagulation pathway
Epicardial_fat_cells	1	0.1344	1.27855	0.968661	1	Abnormality of the common coagulation pathway
IGFBP1_DKK1_positive_cells	1	0.1591	1.33121	0.85523	1	Abnormality of the common coagulation pathway
Syncytiotrophoblasts_and_villous_cytotrophoblasts	1	0.1778	1.19623	0.878701	1	Abnormality of the common coagulation pathway
Thymocytes	1	0.1961	1.23328	0.783638	1	Abnormality of the common coagulation pathway
Lymphoid_cells	1	0.1988	1.20295	0.726507	1	Abnormality of the common coagulation pathway
Microglia	1	0.2025	1.23252	0.656445	1	Abnormality of the common coagulation pathway
Trophoblast_giant_cells	1	0.2679	1.13955	0.345364	1	Abnormality of the common coagulation pathway
Mesothelial_cells	1	0.285	1.08396	0.383	1	Abnormality of the common coagulation pathway
PAEP_MECOM_positive_cells	1	0.307	1.07994	0.313976	1	Abnormality of the common coagulation pathway
Corneal_and_conjunctival_epithelial_cells	1	0.4241	0.955843	-0.118027	1	Abnormality of the common coagulation pathway
Intestinal_epithelial_cells	1	0.4264	0.982374	-0.0619316	1	Abnormality of the common coagulation pathway
MUC13_DMBT1_positive_cells	1	0.4308	0.991102	-0.0335805	1	Abnormality of the common coagulation pathway
Stellate_cells	1	0.4451	0.928262	-0.210988	1	Abnormality of the common coagulation pathway
STC2_TLX1_positive_cells	1	0.4816	0.981961	-0.104375	1	Abnormality of the common coagulation pathway
Lymphatic_endothelial_cells	1	0.559	0.909231	-0.345235	1	Abnormality of the common coagulation pathway
Sympathoblasts	1	0.5819	0.911931	-0.356303	1	Abnormality of the common coagulation pathway
Endocardial_cells	1	0.6269	0.859999	-0.48419	1	Abnormality of the common coagulation pathway
Islet_endocrine_cells	1	0.6279	0.82675	-0.487956	1	Abnormality of the common coagulation pathway
CCL19_CCL21_positive_cells	1	0.6492	0.857485	-0.492248	1	Abnormality of the common coagulation pathway
Mesangial_cells	1	0.6555	0.873429	-0.46911	1	Abnormality of the common coagulation pathway
Satellite_cells	1	0.6747	0.808513	-0.556083	1	Abnormality of the common coagulation pathway
Acinar_cells	1	0.6798	0.713803	-0.45036	1	Abnormality of the common coagulation pathway
Skeletal_muscle_cells	1	0.6932	0.628582	-0.696149	1	Abnormality of the common coagulation pathway
Goblet_cells	1	0.756	0.86318	-0.69009	1	Abnormality of the common coagulation pathway
Bronchiolar_and_alveolar_epithelial_cells	1	0.7703	0.843663	-0.662442	1	Abnormality of the common coagulation pathway
Vascular_endothelial_cells	1	0.774	0.834141	-0.77185	1	Abnormality of the common coagulation pathway
Parietal_and_chief_cells	1	0.8012	0.789287	-0.684985	1	Abnormality of the common coagulation pathway
Ductal_cells	1	0.8307	0.777467	-0.83556	1	Abnormality of the common coagulation pathway
SLC26A4_PAEP_positive_cells	1	0.8418	0.780082	-0.905055	1	Abnormality of the common coagulation pathway
PDE1C_ACSM3_positive_cells	1	0.8786	0.749532	-0.898115	1	Abnormality of the common coagulation pathway
Stromal_cells	1	0.8833	0.810787	-1.05379	1	Abnormality of the common coagulation pathway
Ureteric_bud_cells	1	0.8984	0.793192	-0.898991	1	Abnormality of the common coagulation pathway
Ciliated_epithelial_cells	1	0.919	0.504896	-1.10807	1	Abnormality of the common coagulation pathway
Lens_fibre_cells	1	0.9285	0.438021	-0.89817	1	Abnormality of the common coagulation pathway
Neuroendocrine_cells	1	0.9291	0.770854	-0.950031	1	Abnormality of the common coagulation pathway
Adrenocortical_cells	1	0.933	0.714468	-1.13403	1	Abnormality of the common coagulation pathway
Thymic_epithelial_cells	1	0.938	0.667172	-1.05377	1	Abnormality of the common coagulation pathway
CLC_IL5RA_positive_cells	1	0.9498	0.648069	-1.33349	1	Abnormality of the common coagulation pathway
Squamous_epithelial_cells	1	0.953	0.638284	-0.957572	1	Abnormality of the common coagulation pathway
Chromaffin_cells	1	0.9538	0.721805	-1.21983	1	Abnormality of the common coagulation pathway
Metanephric_cells	1	0.9833	0.73001	-1.34869	1	Abnormality of the common coagulation pathway
Smooth_muscle_cells	1	0.9845	0.671457	-1.23645	1	Abnormality of the common coagulation pathway
ELF3_AGBL2_positive_cells	1	0.9853	0.558244	-1.57942	1	Abnormality of the common coagulation pathway
Bipolar_cells	1	0.9908	0.589906	-1.18275	1	Abnormality of the common coagulation pathway
Visceral_neurons	1	0.9966	0.602152	-1.68038	1	Abnormality of the common coagulation pathway
Granule_neurons	1	0.997	0.57841	-1.63578	1	Abnormality of the common coagulation pathway
Cardiomyocytes	1	0.9977	0.493731	-1.68763	1	Abnormality of the common coagulation pathway
Purkinje_neurons	1	0.9977	0.558246	-1.9444	1	Abnormality of the common coagulation pathway
Retinal_progenitors_and_Muller_glia	1	0.998	0.612035	-2.06173	1	Abnormality of the common coagulation pathway
SKOR2_NPSR1_positive_cells	1	0.9982	0.553055	-1.98506	1	Abnormality of the common coagulation pathway
Schwann_cells	1	0.9984	0.625649	-1.51257	1	Abnormality of the common coagulation pathway
Ganglion_cells	1	0.9986	0.591909	-1.9888	1	Abnormality of the common coagulation pathway
Photoreceptor_cells	1	0.9988	0.505445	-1.34604	1	Abnormality of the common coagulation pathway
ENS_glia	1	0.9989	0.659671	-1.96545	1	Abnormality of the common coagulation pathway
Oligodendrocytes	1	0.9994	0.527811	-1.79864	1	Abnormality of the common coagulation pathway
PDE11A_FAM19A2_positive_cells	1	0.9995	0.441251	-1.37276	1	Abnormality of the common coagulation pathway
SLC24A4_PEX5L_positive_cells	1	0.9995	0.513869	-2.18507	1	Abnormality of the common coagulation pathway
Retinal_pigment_cells	1	0.9996	0.422838	-1.29631	1	Abnormality of the common coagulation pathway
Unipolar_brush_cells	1	0.9996	0.497306	-1.62746	1	Abnormality of the common coagulation pathway
ENS_neurons	1	0.9996	0.544905	-1.89961	1	Abnormality of the common coagulation pathway
Horizontal_cells	1	0.9999	0.512911	-1.72056	1	Abnormality of the common coagulation pathway
Inhibitory_interneurons	1	0.9999	0.50823	-1.80694	1	Abnormality of the common coagulation pathway
Amacrine_cells	1	0.9999	0.508986	-2.71449	1	Abnormality of the common coagulation pathway
Astrocytes	1	1	0.444207	-2.12055	1	Abnormality of the common coagulation pathway
SATB2_LRRC7_positive_cells	1	1	0.474048	-2.3318	1	Abnormality of the common coagulation pathway
Excitatory_neurons	1	1	0.481287	-2.60612	1	Abnormality of the common coagulation pathway
Limbic_system_neurons	1	1	0.439099	-2.6869	1	Abnormality of the common coagulation pathway
Inhibitory_neurons	1	1	0.50395	-3.04462	1	Abnormality of the common coagulation pathway
Photoreceptor_cells	1	0	1.87254	7.36818	0	Wide nasal bridge
Mesangial_cells	1	0.0001	1.35833	4.12028	0.00385	Wide nasal bridge
Retinal_pigment_cells	1	0.0009	1.53536	3.65291	0.01925	Wide nasal bridge
Retinal_progenitors_and_Muller_glia	1	0.001	1.20748	3.34012	0.01925	Wide nasal bridge
ENS_glia	1	0.0029	1.17671	3.12766	0.04466	Wide nasal bridge
Excitatory_neurons	1	0.0062	1.17739	2.75389	0.0748	Wide nasal bridge
Inhibitory_neurons	1	0.0068	1.13707	2.58424	0.0748	Wide nasal bridge
Astrocytes	1	0.0099	1.22031	2.65679	0.0952875	Wide nasal bridge
Stromal_cells	1	0.0145	1.14076	2.38276	0.124056	Wide nasal bridge
Oligodendrocytes	1	0.0202	1.19585	2.23499	0.15554	Wide nasal bridge
Amacrine_cells	1	0.047	1.10236	1.74669	0.329	Wide nasal bridge
Lymphatic_endothelial_cells	1	0.0574	1.14378	1.70519	0.3443	Wide nasal bridge
ENS_neurons	1	0.0587	1.1359	1.70933	0.3443	Wide nasal bridge
Stellate_cells	1	0.0626	1.18448	1.66114	0.3443	Wide nasal bridge
Smooth_muscle_cells	1	0.0737	1.13616	1.56316	0.378327	Wide nasal bridge
Thymic_epithelial_cells	1	0.0851	1.14987	1.46437	0.409544	Wide nasal bridge
Bipolar_cells	1	0.0942	1.1582	1.40574	0.426671	Wide nasal bridge
SATB2_LRRC7_positive_cells	1	0.103	1.09519	1.28837	0.432011	Wide nasal bridge
Inhibitory_interneurons	1	0.1066	1.11977	1.33936	0.432011	Wide nasal bridge
Endocardial_cells	1	0.1544	1.09436	1.01605	0.559213	Wide nasal bridge
Bronchiolar_and_alveolar_epithelial_cells	1	0.1557	1.07733	1.01775	0.559213	Wide nasal bridge
Metanephric_cells	1	0.1746	1.06061	0.932122	0.559213	Wide nasal bridge
Horizontal_cells	1	0.1781	1.08253	0.909389	0.559213	Wide nasal bridge
Vascular_endothelial_cells	1	0.1849	1.06158	0.886644	0.559213	Wide nasal bridge
Satellite_cells	1	0.1955	1.09367	0.841685	0.559213	Wide nasal bridge
Skeletal_muscle_cells	1	0.2014	1.14578	0.83617	0.559213	Wide nasal bridge
Islet_endocrine_cells	1	0.2093	1.08911	0.769975	0.559213	Wide nasal bridge
Goblet_cells	1	0.2151	1.04872	0.758848	0.559213	Wide nasal bridge
Schwann_cells	1	0.2186	1.06216	0.763334	0.559213	Wide nasal bridge
PDE1C_ACSM3_positive_cells	1	0.2222	1.06114	0.675149	0.559213	Wide nasal bridge
SLC26A4_PAEP_positive_cells	1	0.23	1.05466	0.689315	0.559213	Wide nasal bridge
Limbic_system_neurons	1	0.2324	1.0484	0.706814	0.559213	Wide nasal bridge
Sympathoblasts	1	0.2439	1.0527	0.650232	0.564138	Wide nasal bridge
Granule_neurons	1	0.2491	1.05367	0.631517	0.564138	Wide nasal bridge
STC2_TLX1_positive_cells	1	0.3047	1.02636	0.469308	0.67034	Wide nasal bridge
SLC24A4_PEX5L_positive_cells	1	0.319	1.03021	0.416555	0.682306	Wide nasal bridge
Ureteric_bud_cells	1	0.3291	1.02612	0.354965	0.684884	Wide nasal bridge
Epicardial_fat_cells	1	0.3757	1.02215	0.23467	0.761287	Wide nasal bridge
Unipolar_brush_cells	1	0.4012	1.01133	0.11266	0.792113	Wide nasal bridge
Mesothelial_cells	1	0.4252	1.00865	0.121807	0.81851	Wide nasal bridge
Neuroendocrine_cells	1	0.4558	0.996408	-0.0467035	0.83475	Wide nasal bridge
CCL19_CCL21_positive_cells	1	0.4757	0.997539	-0.0260934	0.83475	Wide nasal bridge
Adrenocortical_cells	1	0.476	1.00004	0.000534154	0.83475	Wide nasal bridge
PDE11A_FAM19A2_positive_cells	1	0.477	0.991838	-0.0625972	0.83475	Wide nasal bridge
Ganglion_cells	1	0.5634	0.983704	-0.242611	0.940711	Wide nasal bridge
Hematopoietic_stem_cells	1	0.5634	0.972316	-0.311461	0.940711	Wide nasal bridge
Erythroblasts	1	0.5742	0.965981	-0.258395	0.940711	Wide nasal bridge
Parietal_and_chief_cells	1	0.5965	0.961398	-0.378924	0.956885	Wide nasal bridge
Trophoblast_giant_cells	1	0.622	0.949647	-0.387415	0.958034	Wide nasal bridge
Chromaffin_cells	1	0.6221	0.972223	-0.367275	0.958034	Wide nasal bridge
Thymocytes	1	0.6878	0.949058	-0.533374	0.9999	Wide nasal bridge
Extravillous_trophoblasts	1	0.7035	0.917488	-0.605569	0.9999	Wide nasal bridge
SKOR2_NPSR1_positive_cells	1	0.7291	0.95319	-0.642746	0.9999	Wide nasal bridge
Acinar_cells	1	0.7339	0.831387	-0.819685	0.9999	Wide nasal bridge
Purkinje_neurons	1	0.7654	0.945103	-0.74718	0.9999	Wide nasal bridge
Microglia	1	0.8089	0.895817	-0.89026	0.9999	Wide nasal bridge
Squamous_epithelial_cells	1	0.8196	0.89056	-0.923716	0.9999	Wide nasal bridge
CSH1_CSH2_positive_cells	1	0.8278	0.924441	-0.954266	0.9999	Wide nasal bridge
Syncytiotrophoblasts_and_villous_cytotrophoblasts	1	0.8455	0.926428	-1.0193	0.9999	Wide nasal bridge
Lymphoid_cells	1	0.8654	0.901243	-1.0911	0.9999	Wide nasal bridge
Intestinal_epithelial_cells	1	0.8665	0.900372	-1.08326	0.9999	Wide nasal bridge
Visceral_neurons	1	0.8733	0.912827	-1.10984	0.9999	Wide nasal bridge
CLC_IL5RA_positive_cells	1	0.8852	0.898692	-1.18433	0.9999	Wide nasal bridge
Megakaryocytes	1	0.8957	0.839507	-1.20445	0.9999	Wide nasal bridge
Lens_fibre_cells	1	0.9172	0.73607	-1.30683	0.9999	Wide nasal bridge
Ductal_cells	1	0.9213	0.884803	-1.3387	0.9999	Wide nasal bridge
PAEP_MECOM_positive_cells	1	0.9385	0.877739	-1.45957	0.9999	Wide nasal bridge
IGFBP1_DKK1_positive_cells	1	0.9504	0.815266	-1.48111	0.9999	Wide nasal bridge
Corneal_and_conjunctival_epithelial_cells	1	0.967	0.805671	-1.61076	0.9999	Wide nasal bridge
ELF3_AGBL2_positive_cells	1	0.9811	0.823663	-1.95184	0.9999	Wide nasal bridge
MUC13_DMBT1_positive_cells	1	0.9867	0.827143	-1.99025	0.9999	Wide nasal bridge
Ciliated_epithelial_cells	1	0.9888	0.705482	-2.00588	0.9999	Wide nasal bridge
Myeloid_cells	1	0.9958	0.792693	-2.28165	0.9999	Wide nasal bridge
Cardiomyocytes	1	0.9958	0.763609	-2.40647	0.9999	Wide nasal bridge
Antigen_presenting_cells	1	0.9971	0.785134	-2.3439	0.9999	Wide nasal bridge
Hepatoblasts	1	0.9993	0.607622	-2.78979	0.9999	Wide nasal bridge
AFP_ALB_positive_cells	1	0.9999	0.525033	-3.20257	0.9999	Wide nasal bridge
Metanephric_cells	1	0.0024	1.50648	3.93283	0.1155	Broad nasal tip
Excitatory_neurons	1	0.003	1.46384	3.5812	0.1155	Broad nasal tip
Amacrine_cells	1	0.0066	1.32059	2.74417	0.152075	Broad nasal tip
Inhibitory_neurons	1	0.0079	1.27409	2.60763	0.152075	Broad nasal tip
Retinal_progenitors_and_Muller_glia	1	0.0155	1.30247	2.45655	0.224583	Broad nasal tip
ENS_glia	1	0.0175	1.27237	2.45475	0.224583	Broad nasal tip
PDE11A_FAM19A2_positive_cells	1	0.0336	1.59848	2.32267	0.29799	Broad nasal tip
Horizontal_cells	1	0.0381	1.38419	2.15592	0.29799	Broad nasal tip
PDE1C_ACSM3_positive_cells	1	0.0382	1.41302	2.29852	0.29799	Broad nasal tip
Granule_neurons	1	0.0387	1.36576	2.18045	0.29799	Broad nasal tip
Mesangial_cells	1	0.0492	1.33752	1.9974	0.3444	Broad nasal tip
Inhibitory_interneurons	1	0.0632	1.2726	1.56525	0.405533	Broad nasal tip
SATB2_LRRC7_positive_cells	1	0.0696	1.23864	1.6163	0.412246	Broad nasal tip
Ganglion_cells	1	0.1047	1.1523	1.11591	0.521335	Broad nasal tip
ENS_neurons	1	0.1094	1.18792	1.19409	0.521335	Broad nasal tip
SLC24A4_PEX5L_positive_cells	1	0.1141	1.17777	1.24379	0.521335	Broad nasal tip
Smooth_muscle_cells	1	0.1151	1.21898	1.24017	0.521335	Broad nasal tip
Sympathoblasts	1	0.1387	1.15108	0.956135	0.540328	Broad nasal tip
Hematopoietic_stem_cells	1	0.1393	1.16044	0.923936	0.540328	Broad nasal tip
Chromaffin_cells	1	0.1453	1.16072	1.07355	0.540328	Broad nasal tip
Neuroendocrine_cells	1	0.1544	1.11745	0.74906	0.540328	Broad nasal tip
Syncytiotrophoblasts_and_villous_cytotrophoblasts	1	0.1636	1.1392	0.965793	0.540328	Broad nasal tip
Unipolar_brush_cells	1	0.1738	1.13456	0.672615	0.540328	Broad nasal tip
Thymic_epithelial_cells	1	0.1784	1.16093	0.79285	0.540328	Broad nasal tip
SKOR2_NPSR1_positive_cells	1	0.1824	1.12575	0.864927	0.540328	Broad nasal tip
Stromal_cells	1	0.1847	1.09789	0.85414	0.540328	Broad nasal tip
Ureteric_bud_cells	1	0.191	1.10777	0.729306	0.540328	Broad nasal tip
Purkinje_neurons	1	0.1976	1.11787	0.804891	0.540328	Broad nasal tip
Bipolar_cells	1	0.2035	1.13532	0.606417	0.540328	Broad nasal tip
Thymocytes	1	0.2549	1.10705	0.566267	0.654243	Broad nasal tip
Astrocytes	1	0.2747	1.06088	0.367499	0.666531	Broad nasal tip
Limbic_system_neurons	1	0.277	1.07031	0.523844	0.666531	Broad nasal tip
Stellate_cells	1	0.3152	1.05721	0.259545	0.735467	Broad nasal tip
Bronchiolar_and_alveolar_epithelial_cells	1	0.3405	1.02204	0.146015	0.771132	Broad nasal tip
SLC26A4_PAEP_positive_cells	1	0.3649	1.03344	0.212971	0.772738	Broad nasal tip
Vascular_endothelial_cells	1	0.3787	1.02709	0.19848	0.772738	Broad nasal tip
Satellite_cells	1	0.3915	1.01419	0.0636184	0.772738	Broad nasal tip
Oligodendrocytes	1	0.3956	1.01907	0.112713	0.772738	Broad nasal tip
Lymphatic_endothelial_cells	1	0.3999	1.00833	0.0492324	0.772738	Broad nasal tip
Photoreceptor_cells	1	0.4056	1.01911	0.0811084	0.772738	Broad nasal tip
Epicardial_fat_cells	1	0.4265	0.995487	-0.0238758	0.772738	Broad nasal tip
Islet_endocrine_cells	1	0.4349	0.978567	-0.0938815	0.772738	Broad nasal tip
Retinal_pigment_cells	1	0.4405	0.964046	-0.125479	0.772738	Broad nasal tip
Mesothelial_cells	1	0.4509	0.999053	-0.00668248	0.772738	Broad nasal tip
CSH1_CSH2_positive_cells	1	0.4516	1.00234	0.0148153	0.772738	Broad nasal tip
Microglia	1	0.4677	0.98312	-0.0743657	0.782889	Broad nasal tip
Lymphoid_cells	1	0.4962	0.975739	-0.135654	0.812923	Broad nasal tip
Erythroblasts	1	0.5144	0.946406	-0.209218	0.824328	Broad nasal tip
Megakaryocytes	1	0.5271	0.919532	-0.303372	0.824328	Broad nasal tip
Goblet_cells	1	0.5356	0.973488	-0.210338	0.824328	Broad nasal tip
Extravillous_trophoblasts	1	0.5477	0.916451	-0.312524	0.824328	Broad nasal tip
Intestinal_epithelial_cells	1	0.5573	0.94785	-0.285691	0.824328	Broad nasal tip
Adrenocortical_cells	1	0.5675	0.949411	-0.313085	0.824328	Broad nasal tip
Endocardial_cells	1	0.5781	0.938987	-0.330219	0.824328	Broad nasal tip
Lens_fibre_cells	1	0.6009	0.804808	-0.488201	0.835848	Broad nasal tip
CCL19_CCL21_positive_cells	1	0.6121	0.925212	-0.399394	0.835848	Broad nasal tip
Ductal_cells	1	0.6286	0.91829	-0.464587	0.835848	Broad nasal tip
Visceral_neurons	1	0.6296	0.933056	-0.431203	0.835848	Broad nasal tip
Trophoblast_giant_cells	1	0.6425	0.871977	-0.499895	0.838517	Broad nasal tip
Squamous_epithelial_cells	1	0.6657	0.858159	-0.594847	0.854315	Broad nasal tip
Schwann_cells	1	0.6777	0.911919	-0.542085	0.855457	Broad nasal tip
Skeletal_muscle_cells	1	0.7374	0.745043	-0.738193	0.915803	Broad nasal tip
PAEP_MECOM_positive_cells	1	0.7506	0.883026	-0.713124	0.9174	Broad nasal tip
Antigen_presenting_cells	1	0.7928	0.848982	-0.83903	0.953837	Broad nasal tip
MUC13_DMBT1_positive_cells	1	0.8221	0.844274	-0.917048	0.973872	Broad nasal tip
Acinar_cells	1	0.8381	0.705463	-0.725426	0.977783	Broad nasal tip
Myeloid_cells	1	0.8512	0.820291	-1.00681	0.978245	Broad nasal tip
Parietal_and_chief_cells	1	0.8915	0.804898	-0.974341	0.9933	Broad nasal tip
STC2_TLX1_positive_cells	1	0.8924	0.869715	-1.16488	0.9933	Broad nasal tip
Corneal_and_conjunctival_epithelial_cells	1	0.9337	0.71396	-1.21585	0.9933	Broad nasal tip
Hepatoblasts	1	0.9358	0.620289	-1.37067	0.9933	Broad nasal tip
CLC_IL5RA_positive_cells	1	0.9525	0.747361	-1.48929	0.9933	Broad nasal tip
IGFBP1_DKK1_positive_cells	1	0.9756	0.645852	-1.40794	0.9933	Broad nasal tip
Cardiomyocytes	1	0.9758	0.676658	-1.64545	0.9933	Broad nasal tip
Ciliated_epithelial_cells	1	0.9807	0.527797	-1.63752	0.9933	Broad nasal tip
AFP_ALB_positive_cells	1	0.9808	0.509952	-1.68207	0.9933	Broad nasal tip
ELF3_AGBL2_positive_cells	1	0.9933	0.6481	-1.94327	0.9933	Broad nasal tip
Hepatoblasts	1	0.0005	3.7302	4.8049	0.0231	Abnormality of the intrinsic pathway
AFP_ALB_positive_cells	1	0.0006	4.07833	5.07912	0.0231	Abnormality of the intrinsic pathway
Endocardial_cells	1	0.0082	2.31541	3.46649	0.210467	Abnormality of the intrinsic pathway
Vascular_endothelial_cells	1	0.0161	1.78683	2.86424	0.309925	Abnormality of the intrinsic pathway
PDE1C_ACSM3_positive_cells	1	0.0816	1.40359	1.13144	0.970605	Abnormality of the intrinsic pathway
Lymphatic_endothelial_cells	1	0.0836	1.45971	1.34838	0.970605	Abnormality of the intrinsic pathway
PAEP_MECOM_positive_cells	1	0.1118	1.38693	1.17109	0.970605	Abnormality of the intrinsic pathway
Acinar_cells	1	0.1142	1.28089	0.338253	0.970605	Abnormality of the intrinsic pathway
CSH1_CSH2_positive_cells	1	0.1934	1.22781	0.716354	0.970605	Abnormality of the intrinsic pathway
Goblet_cells	1	0.2044	1.15356	0.602207	0.970605	Abnormality of the intrinsic pathway
IGFBP1_DKK1_positive_cells	1	0.2187	1.1958	0.380772	0.970605	Abnormality of the intrinsic pathway
Hematopoietic_stem_cells	1	0.2308	1.10535	0.29464	0.970605	Abnormality of the intrinsic pathway
Megakaryocytes	1	0.2311	1.132	0.241747	0.970605	Abnormality of the intrinsic pathway
Adrenocortical_cells	1	0.2406	1.11841	0.364344	0.970605	Abnormality of the intrinsic pathway
Ductal_cells	1	0.2753	1.07727	0.220571	0.970605	Abnormality of the intrinsic pathway
Trophoblast_giant_cells	1	0.294	1.08829	0.169375	0.970605	Abnormality of the intrinsic pathway
Islet_endocrine_cells	1	0.2984	1.01444	0.031231	0.970605	Abnormality of the intrinsic pathway
Erythroblasts	1	0.3171	1.01898	0.0354039	0.970605	Abnormality of the intrinsic pathway
Corneal_and_conjunctival_epithelial_cells	1	0.3222	1.03396	0.0712001	0.970605	Abnormality of the intrinsic pathway
Syncytiotrophoblasts_and_villous_cytotrophoblasts	1	0.3252	1.0669	0.233636	0.970605	Abnormality of the intrinsic pathway
Parietal_and_chief_cells	1	0.3394	1.01318	0.0319893	0.970605	Abnormality of the intrinsic pathway
SLC26A4_PAEP_positive_cells	1	0.3434	1.06631	0.209409	0.970605	Abnormality of the intrinsic pathway
Extravillous_trophoblasts	1	0.3649	0.958843	-0.0756472	0.970605	Abnormality of the intrinsic pathway
Satellite_cells	1	0.3773	0.93749	-0.138812	0.970605	Abnormality of the intrinsic pathway
Thymocytes	1	0.3904	0.968433	-0.0813755	0.970605	Abnormality of the intrinsic pathway
STC2_TLX1_positive_cells	1	0.4367	0.990714	-0.0409233	0.970605	Abnormality of the intrinsic pathway
Schwann_cells	1	0.4612	0.949544	-0.157093	0.970605	Abnormality of the intrinsic pathway
CCL19_CCL21_positive_cells	1	0.4635	0.943143	-0.150047	0.970605	Abnormality of the intrinsic pathway
Epicardial_fat_cells	1	0.4683	0.923841	-0.199384	0.970605	Abnormality of the intrinsic pathway
Stellate_cells	1	0.4694	0.880567	-0.263454	0.970605	Abnormality of the intrinsic pathway
Sympathoblasts	1	0.5176	0.924814	-0.234967	0.970605	Abnormality of the intrinsic pathway
Neuroendocrine_cells	1	0.5226	0.92134	-0.244952	0.970605	Abnormality of the intrinsic pathway
Lens_fibre_cells	1	0.5226	0.645409	-0.428965	0.970605	Abnormality of the intrinsic pathway
Antigen_presenting_cells	1	0.5365	0.88193	-0.319405	0.970605	Abnormality of the intrinsic pathway
Lymphoid_cells	1	0.5368	0.873234	-0.340817	0.970605	Abnormality of the intrinsic pathway
Bronchiolar_and_alveolar_epithelial_cells	1	0.5545	0.910396	-0.296463	0.970605	Abnormality of the intrinsic pathway
Intestinal_epithelial_cells	1	0.558	0.854885	-0.391243	0.970605	Abnormality of the intrinsic pathway
Squamous_epithelial_cells	1	0.5952	0.807209	-0.407242	0.970605	Abnormality of the intrinsic pathway
Myeloid_cells	1	0.6268	0.809456	-0.514045	0.970605	Abnormality of the intrinsic pathway
Visceral_neurons	1	0.639	0.854939	-0.45281	0.970605	Abnormality of the intrinsic pathway
Ureteric_bud_cells	1	0.6405	0.872891	-0.422069	0.970605	Abnormality of the intrinsic pathway
Microglia	1	0.6608	0.74913	-0.541536	0.970605	Abnormality of the intrinsic pathway
CLC_IL5RA_positive_cells	1	0.6627	0.81207	-0.538348	0.970605	Abnormality of the intrinsic pathway
Skeletal_muscle_cells	1	0.714	0.525316	-0.667536	0.970605	Abnormality of the intrinsic pathway
Mesothelial_cells	1	0.7227	0.817624	-0.637371	0.970605	Abnormality of the intrinsic pathway
Stromal_cells	1	0.7324	0.84884	-0.639457	0.970605	Abnormality of the intrinsic pathway
MUC13_DMBT1_positive_cells	1	0.7433	0.76585	-0.67739	0.970605	Abnormality of the intrinsic pathway
ELF3_AGBL2_positive_cells	1	0.7509	0.725048	-0.741105	0.970605	Abnormality of the intrinsic pathway
Retinal_progenitors_and_Muller_glia	1	0.7586	0.823158	-0.701624	0.970605	Abnormality of the intrinsic pathway
Chromaffin_cells	1	0.8088	0.773679	-0.752822	0.970605	Abnormality of the intrinsic pathway
ENS_glia	1	0.8099	0.824359	-0.770332	0.970605	Abnormality of the intrinsic pathway
Inhibitory_interneurons	1	0.8139	0.75069	-0.727749	0.970605	Abnormality of the intrinsic pathway
Smooth_muscle_cells	1	0.8229	0.752858	-0.699433	0.970605	Abnormality of the intrinsic pathway
SLC24A4_PEX5L_positive_cells	1	0.8291	0.747704	-0.853144	0.970605	Abnormality of the intrinsic pathway
Ciliated_epithelial_cells	1	0.8352	0.502081	-0.847252	0.970605	Abnormality of the intrinsic pathway
Metanephric_cells	1	0.8449	0.795839	-0.771205	0.970605	Abnormality of the intrinsic pathway
Cardiomyocytes	1	0.845	0.637637	-0.908201	0.970605	Abnormality of the intrinsic pathway
Purkinje_neurons	1	0.8478	0.725237	-0.932666	0.970605	Abnormality of the intrinsic pathway
Retinal_pigment_cells	1	0.8553	0.607704	-0.661589	0.970605	Abnormality of the intrinsic pathway
Oligodendrocytes	1	0.8631	0.695587	-0.855974	0.970605	Abnormality of the intrinsic pathway
Mesangial_cells	1	0.8712	0.730778	-0.761353	0.970605	Abnormality of the intrinsic pathway
Excitatory_neurons	1	0.8796	0.740887	-0.998768	0.970605	Abnormality of the intrinsic pathway
Bipolar_cells	1	0.8914	0.653334	-0.767471	0.970605	Abnormality of the intrinsic pathway
SKOR2_NPSR1_positive_cells	1	0.8923	0.68972	-1.06356	0.970605	Abnormality of the intrinsic pathway
Photoreceptor_cells	1	0.8978	0.620199	-0.808789	0.970605	Abnormality of the intrinsic pathway
Unipolar_brush_cells	1	0.9018	0.668162	-0.816553	0.970605	Abnormality of the intrinsic pathway
Horizontal_cells	1	0.916	0.680913	-0.886982	0.970605	Abnormality of the intrinsic pathway
Thymic_epithelial_cells	1	0.9202	0.614273	-0.928864	0.970605	Abnormality of the intrinsic pathway
ENS_neurons	1	0.9225	0.696241	-0.950746	0.970605	Abnormality of the intrinsic pathway
Amacrine_cells	1	0.9282	0.698528	-1.26488	0.970605	Abnormality of the intrinsic pathway
SATB2_LRRC7_positive_cells	1	0.9325	0.657839	-1.14302	0.970605	Abnormality of the intrinsic pathway
Ganglion_cells	1	0.9396	0.68315	-1.13355	0.970605	Abnormality of the intrinsic pathway
Inhibitory_neurons	1	0.9433	0.691188	-1.42308	0.970605	Abnormality of the intrinsic pathway
Granule_neurons	1	0.9492	0.636371	-1.0747	0.970605	Abnormality of the intrinsic pathway
PDE11A_FAM19A2_positive_cells	1	0.9517	0.544144	-0.874343	0.970605	Abnormality of the intrinsic pathway
Limbic_system_neurons	1	0.958	0.619239	-1.38195	0.970605	Abnormality of the intrinsic pathway
Astrocytes	1	0.9802	0.61006	-1.17478	0.9802	Abnormality of the intrinsic pathway
Inhibitory_neurons	1	0.0054	1.9575	3.41102	0.3388	Incomitant strabismus
Islet_endocrine_cells	1	0.0088	4.00108	5.01996	0.3388	Incomitant strabismus
Lens_fibre_cells	1	0.0231	4.28162	3.04231	0.4081	Incomitant strabismus
Metanephric_cells	1	0.0254	2.09631	3.18879	0.4081	Incomitant strabismus
Excitatory_neurons	1	0.0283	1.74181	2.18062	0.4081	Incomitant strabismus
Endocardial_cells	1	0.0342	2.20833	2.49244	0.4081	Incomitant strabismus
SATB2_LRRC7_positive_cells	1	0.0371	1.78377	2.02348	0.4081	Incomitant strabismus
Stellate_cells	1	0.0446	2.33239	2.23306	0.429275	Incomitant strabismus
Amacrine_cells	1	0.0574	1.55441	1.79939	0.491089	Incomitant strabismus
Neuroendocrine_cells	1	0.0703	1.45684	1.13084	0.492158	Incomitant strabismus
SKOR2_NPSR1_positive_cells	1	0.0707	1.62806	1.60698	0.492158	Incomitant strabismus
Astrocytes	1	0.0767	1.53038	1.18968	0.492158	Incomitant strabismus
Lymphatic_endothelial_cells	1	0.0873	1.50765	1.14638	0.50204	Incomitant strabismus
Mesangial_cells	1	0.0957	1.41889	0.923157	0.50204	Incomitant strabismus
Purkinje_neurons	1	0.0978	1.52048	1.32917	0.50204	Incomitant strabismus
Ganglion_cells	1	0.1097	1.35728	1.01333	0.527931	Incomitant strabismus
Retinal_progenitors_and_Muller_glia	1	0.119	1.3443	1.04608	0.536433	Incomitant strabismus
Stromal_cells	1	0.1254	1.30698	0.98837	0.536433	Incomitant strabismus
Microglia	1	0.1338	1.54285	0.883547	0.538615	Incomitant strabismus
Horizontal_cells	1	0.1399	1.27413	0.566973	0.538615	Incomitant strabismus
PDE11A_FAM19A2_positive_cells	1	0.1815	1.22369	0.322731	0.6655	Incomitant strabismus
SLC24A4_PEX5L_positive_cells	1	0.1935	1.24431	0.652757	0.67725	Incomitant strabismus
ENS_neurons	1	0.2072	1.17122	0.414375	0.69367	Incomitant strabismus
Unipolar_brush_cells	1	0.2197	1.15042	0.285348	0.704871	Incomitant strabismus
Granule_neurons	1	0.2352	1.13987	0.314396	0.709881	Incomitant strabismus
Bipolar_cells	1	0.2397	1.10306	0.169535	0.709881	Incomitant strabismus
ENS_glia	1	0.2497	1.10197	0.34083	0.712107	Incomitant strabismus
Visceral_neurons	1	0.2954	1.07346	0.174693	0.776256	Incomitant strabismus
Limbic_system_neurons	1	0.3031	1.11299	0.310955	0.776256	Incomitant strabismus
Photoreceptor_cells	1	0.3139	0.949348	-0.0830243	0.776256	Incomitant strabismus
Oligodendrocytes	1	0.3222	1.03284	0.0709681	0.776256	Incomitant strabismus
Inhibitory_interneurons	1	0.3226	1.04795	0.109375	0.776256	Incomitant strabismus
Vascular_endothelial_cells	1	0.3731	0.997017	-0.00823927	0.870567	Incomitant strabismus
Epicardial_fat_cells	1	0.4193	0.92119	-0.155569	0.949591	Incomitant strabismus
Smooth_muscle_cells	1	0.4514	0.914617	-0.188607	0.9702	Incomitant strabismus
Mesothelial_cells	1	0.4536	0.93187	-0.184537	0.9702	Incomitant strabismus
Chromaffin_cells	1	0.4843	0.904615	-0.24004	0.998	Incomitant strabismus
STC2_TLX1_positive_cells	1	0.4953	0.938867	-0.207091	0.998	Incomitant strabismus
Skeletal_muscle_cells	1	0.5454	0.577563	-0.461798	0.998	Incomitant strabismus
Ciliated_epithelial_cells	1	0.5742	0.622441	-0.497438	0.998	Incomitant strabismus
PDE1C_ACSM3_positive_cells	1	0.5928	0.856836	-0.294168	0.998	Incomitant strabismus
Adrenocortical_cells	1	0.6334	0.816687	-0.438325	0.998	Incomitant strabismus
Megakaryocytes	1	0.65	0.684383	-0.452478	0.998	Incomitant strabismus
Thymic_epithelial_cells	1	0.6667	0.74491	-0.461789	0.998	Incomitant strabismus
Schwann_cells	1	0.692	0.80488	-0.45281	0.998	Incomitant strabismus
Myeloid_cells	1	0.6983	0.708454	-0.603233	0.998	Incomitant strabismus
Erythroblasts	1	0.7002	0.63247	-0.533156	0.998	Incomitant strabismus
Retinal_pigment_cells	1	0.7049	0.648011	-0.468031	0.998	Incomitant strabismus
Hematopoietic_stem_cells	1	0.7347	0.773584	-0.498242	0.998	Incomitant strabismus
Squamous_epithelial_cells	1	0.7415	0.680971	-0.502391	0.998	Incomitant strabismus
SLC26A4_PAEP_positive_cells	1	0.7623	0.722384	-0.674359	0.998	Incomitant strabismus
Thymocytes	1	0.7895	0.667292	-0.65587	0.998	Incomitant strabismus
Intestinal_epithelial_cells	1	0.8364	0.645527	-0.720375	0.998	Incomitant strabismus
Sympathoblasts	1	0.8382	0.718662	-0.679514	0.998	Incomitant strabismus
Cardiomyocytes	1	0.8631	0.5591	-0.844849	0.998	Incomitant strabismus
AFP_ALB_positive_cells	1	0.8667	0.378547	-0.793896	0.998	Incomitant strabismus
CLC_IL5RA_positive_cells	1	0.8714	0.582032	-0.9093	0.998	Incomitant strabismus
ELF3_AGBL2_positive_cells	1	0.8772	0.553969	-0.923945	0.998	Incomitant strabismus
CSH1_CSH2_positive_cells	1	0.8791	0.60734	-0.943259	0.998	Incomitant strabismus
PAEP_MECOM_positive_cells	1	0.9093	0.579133	-0.969228	0.998	Incomitant strabismus
Corneal_and_conjunctival_epithelial_cells	1	0.9327	0.462592	-0.857933	0.998	Incomitant strabismus
CCL19_CCL21_positive_cells	1	0.9329	0.512474	-0.970031	0.998	Incomitant strabismus
Ureteric_bud_cells	1	0.9454	0.646928	-0.90362	0.998	Incomitant strabismus
Antigen_presenting_cells	1	0.9479	0.514625	-1.01963	0.998	Incomitant strabismus
Bronchiolar_and_alveolar_epithelial_cells	1	0.9515	0.627552	-0.963714	0.998	Incomitant strabismus
Lymphoid_cells	1	0.9527	0.526849	-0.999242	0.998	Incomitant strabismus
IGFBP1_DKK1_positive_cells	1	0.9545	0.439319	-0.868952	0.998	Incomitant strabismus
Hepatoblasts	1	0.9569	0.32593	-0.907574	0.998	Incomitant strabismus
Syncytiotrophoblasts_and_villous_cytotrophoblasts	1	0.9629	0.554487	-1.20185	0.998	Incomitant strabismus
Ductal_cells	1	0.9648	0.532897	-1.03585	0.998	Incomitant strabismus
Extravillous_trophoblasts	1	0.9665	0.406426	-0.827483	0.998	Incomitant strabismus
Parietal_and_chief_cells	1	0.9683	0.504671	-0.941668	0.998	Incomitant strabismus
Goblet_cells	1	0.9761	0.55422	-1.30957	0.998	Incomitant strabismus
Satellite_cells	1	0.9792	0.490182	-0.884983	0.998	Incomitant strabismus
MUC13_DMBT1_positive_cells	1	0.9836	0.447058	-1.21637	0.998	Incomitant strabismus
Trophoblast_giant_cells	1	0.9886	0.342932	-0.966269	0.998	Incomitant strabismus
Acinar_cells	1	0.998	0.295845	-0.650416	0.998	Incomitant strabismus
Erythroblasts	1	0	17.8307	16.1017	0	Decreased mean corpuscular volume
Hematopoietic_stem_cells	1	0.0127	2.76566	2.50234	0.48895	Decreased mean corpuscular volume
STC2_TLX1_positive_cells	1	0.056	1.78054	1.76043	0.9722	Decreased mean corpuscular volume
Megakaryocytes	1	0.108	1.56069	0.526719	0.9722	Decreased mean corpuscular volume
Syncytiotrophoblasts_and_villous_cytotrophoblasts	1	0.1161	1.55034	0.951296	0.9722	Decreased mean corpuscular volume
Skeletal_muscle_cells	1	0.1311	1.64993	0.4613	0.9722	Decreased mean corpuscular volume
AFP_ALB_positive_cells	1	0.1467	1.71413	0.592617	0.9722	Decreased mean corpuscular volume
Stellate_cells	1	0.183	1.1659	0.181468	0.9722	Decreased mean corpuscular volume
Hepatoblasts	1	0.1906	1.32321	0.282619	0.9722	Decreased mean corpuscular volume
Microglia	1	0.1981	1.25771	0.272519	0.9722	Decreased mean corpuscular volume
Lens_fibre_cells	1	0.2364	0.877274	-0.0756933	0.9722	Decreased mean corpuscular volume
Trophoblast_giant_cells	1	0.2558	1.04686	0.0452068	0.9722	Decreased mean corpuscular volume
Parietal_and_chief_cells	1	0.2756	1.09577	0.11654	0.9722	Decreased mean corpuscular volume
Cardiomyocytes	1	0.2981	0.96746	-0.0403021	0.9722	Decreased mean corpuscular volume
Ciliated_epithelial_cells	1	0.2982	0.810281	-0.159457	0.9722	Decreased mean corpuscular volume
ELF3_AGBL2_positive_cells	1	0.3121	1.02819	0.0377614	0.9722	Decreased mean corpuscular volume
CLC_IL5RA_positive_cells	1	0.3338	1.02885	0.0417597	0.9722	Decreased mean corpuscular volume
Chromaffin_cells	1	0.363	0.962517	-0.0615622	0.9722	Decreased mean corpuscular volume
Sympathoblasts	1	0.4452	0.905742	-0.143811	0.9722	Decreased mean corpuscular volume
CSH1_CSH2_positive_cells	1	0.4498	0.899411	-0.155007	0.9722	Decreased mean corpuscular volume
Neuroendocrine_cells	1	0.489	0.891845	-0.175797	0.9722	Decreased mean corpuscular volume
PAEP_MECOM_positive_cells	1	0.5062	0.815658	-0.27282	0.9722	Decreased mean corpuscular volume
Goblet_cells	1	0.5321	0.863264	-0.260899	0.9722	Decreased mean corpuscular volume
Corneal_and_conjunctival_epithelial_cells	1	0.589	0.673667	-0.339699	0.9722	Decreased mean corpuscular volume
Myeloid_cells	1	0.6092	0.68893	-0.421674	0.9722	Decreased mean corpuscular volume
Islet_endocrine_cells	1	0.6279	0.700055	-0.326579	0.9722	Decreased mean corpuscular volume
Visceral_neurons	1	0.6352	0.739115	-0.412899	0.9722	Decreased mean corpuscular volume
Extravillous_trophoblasts	1	0.6371	0.565022	-0.387065	0.9722	Decreased mean corpuscular volume
PDE1C_ACSM3_positive_cells	1	0.6945	0.669593	-0.456396	0.9722	Decreased mean corpuscular volume
Metanephric_cells	1	0.7021	0.775769	-0.424739	0.9722	Decreased mean corpuscular volume
Antigen_presenting_cells	1	0.7077	0.62828	-0.509889	0.9722	Decreased mean corpuscular volume
Acinar_cells	1	0.7085	0.537831	-0.261303	0.9722	Decreased mean corpuscular volume
Lymphoid_cells	1	0.71	0.645115	-0.490525	0.9722	Decreased mean corpuscular volume
Thymocytes	1	0.7195	0.623742	-0.480759	0.9722	Decreased mean corpuscular volume
Granule_neurons	1	0.7638	0.626084	-0.538711	0.9722	Decreased mean corpuscular volume
Schwann_cells	1	0.7748	0.68905	-0.479369	0.9722	Decreased mean corpuscular volume
SLC24A4_PEX5L_positive_cells	1	0.8033	0.58652	-0.705784	0.9722	Decreased mean corpuscular volume
Endocardial_cells	1	0.8098	0.541328	-0.600351	0.9722	Decreased mean corpuscular volume
Astrocytes	1	0.8111	0.613389	-0.556838	0.9722	Decreased mean corpuscular volume
Unipolar_brush_cells	1	0.8148	0.580177	-0.535242	0.9722	Decreased mean corpuscular volume
Adrenocortical_cells	1	0.8165	0.592448	-0.636839	0.9722	Decreased mean corpuscular volume
Intestinal_epithelial_cells	1	0.8228	0.561303	-0.581848	0.9722	Decreased mean corpuscular volume
Vascular_endothelial_cells	1	0.823	0.643272	-0.658772	0.9722	Decreased mean corpuscular volume
Satellite_cells	1	0.8239	0.549837	-0.484385	0.9722	Decreased mean corpuscular volume
Retinal_progenitors_and_Muller_glia	1	0.8259	0.619467	-0.755778	0.9722	Decreased mean corpuscular volume
Bronchiolar_and_alveolar_epithelial_cells	1	0.8277	0.650374	-0.567927	0.9722	Decreased mean corpuscular volume
Oligodendrocytes	1	0.8338	0.559959	-0.637092	0.9722	Decreased mean corpuscular volume
Ductal_cells	1	0.8339	0.573299	-0.602518	0.9722	Decreased mean corpuscular volume
Bipolar_cells	1	0.8417	0.511617	-0.520819	0.9722	Decreased mean corpuscular volume
Squamous_epithelial_cells	1	0.8428	0.542184	-0.475699	0.9722	Decreased mean corpuscular volume
MUC13_DMBT1_positive_cells	1	0.8472	0.522048	-0.685605	0.9722	Decreased mean corpuscular volume
Limbic_system_neurons	1	0.8541	0.529938	-0.848627	0.9722	Decreased mean corpuscular volume
CCL19_CCL21_positive_cells	1	0.8574	0.471431	-0.678671	0.9722	Decreased mean corpuscular volume
Ureteric_bud_cells	1	0.8643	0.624884	-0.596101	0.9722	Decreased mean corpuscular volume
Smooth_muscle_cells	1	0.8673	0.588328	-0.560952	0.9722	Decreased mean corpuscular volume
Inhibitory_neurons	1	0.8709	0.571595	-0.991112	0.9722	Decreased mean corpuscular volume
Mesangial_cells	1	0.8815	0.564961	-0.617936	0.9722	Decreased mean corpuscular volume
Inhibitory_interneurons	1	0.8847	0.515672	-0.710623	0.9722	Decreased mean corpuscular volume
PDE11A_FAM19A2_positive_cells	1	0.8887	0.416325	-0.541829	0.9722	Decreased mean corpuscular volume
Lymphatic_endothelial_cells	1	0.8901	0.553576	-0.69507	0.9722	Decreased mean corpuscular volume
Excitatory_neurons	1	0.8907	0.539348	-0.910757	0.9722	Decreased mean corpuscular volume
SATB2_LRRC7_positive_cells	1	0.8971	0.493267	-0.87837	0.9722	Decreased mean corpuscular volume
Epicardial_fat_cells	1	0.8985	0.520189	-0.65575	0.9722	Decreased mean corpuscular volume
Horizontal_cells	1	0.9009	0.509731	-0.68609	0.9722	Decreased mean corpuscular volume
ENS_neurons	1	0.9016	0.532269	-0.708114	0.9722	Decreased mean corpuscular volume
IGFBP1_DKK1_positive_cells	1	0.9124	0.365119	-0.624016	0.9722	Decreased mean corpuscular volume
SKOR2_NPSR1_positive_cells	1	0.9135	0.444565	-0.952438	0.9722	Decreased mean corpuscular volume
Purkinje_neurons	1	0.9149	0.450999	-0.93569	0.9722	Decreased mean corpuscular volume
Retinal_pigment_cells	1	0.9232	0.384987	-0.523105	0.9722	Decreased mean corpuscular volume
Mesothelial_cells	1	0.9315	0.527663	-0.828291	0.9722	Decreased mean corpuscular volume
Stromal_cells	1	0.9352	0.554142	-0.937837	0.9722	Decreased mean corpuscular volume
Ganglion_cells	1	0.9568	0.448204	-1.10469	0.9722	Decreased mean corpuscular volume
Amacrine_cells	1	0.9588	0.418235	-1.21833	0.9722	Decreased mean corpuscular volume
ENS_glia	1	0.9627	0.49809	-1.10625	0.9722	Decreased mean corpuscular volume
Thymic_epithelial_cells	1	0.9646	0.324182	-0.843946	0.9722	Decreased mean corpuscular volume
Photoreceptor_cells	1	0.9683	0.357822	-0.673147	0.9722	Decreased mean corpuscular volume
SLC26A4_PAEP_positive_cells	1	0.9722	0.243593	-1.18543	0.9722	Decreased mean corpuscular volume
Erythroblasts	1	0	5.37165	10.4903	0	Abnormal mean corpuscular volume
Parietal_and_chief_cells	1	0.0006	2.85435	5.8486	0.0231	Abnormal mean corpuscular volume
CLC_IL5RA_positive_cells	1	0.0237	1.65791	2.40018	0.46354	Abnormal mean corpuscular volume
Goblet_cells	1	0.0295	1.49059	2.41769	0.46354	Abnormal mean corpuscular volume
Lymphoid_cells	1	0.0301	1.69206	2.39728	0.46354	Abnormal mean corpuscular volume
Hematopoietic_stem_cells	1	0.0387	1.70484	2.56324	0.49665	Abnormal mean corpuscular volume
CCL19_CCL21_positive_cells	1	0.0601	1.50169	1.68078	0.61215	Abnormal mean corpuscular volume
STC2_TLX1_positive_cells	1	0.0636	1.30241	1.68023	0.61215	Abnormal mean corpuscular volume
Acinar_cells	1	0.1049	1.40651	0.631718	0.709306	Abnormal mean corpuscular volume
ELF3_AGBL2_positive_cells	1	0.1057	1.38569	1.30481	0.709306	Abnormal mean corpuscular volume
Endocardial_cells	1	0.1062	1.39118	1.28566	0.709306	Abnormal mean corpuscular volume
Antigen_presenting_cells	1	0.1179	1.36251	1.24983	0.709306	Abnormal mean corpuscular volume
Megakaryocytes	1	0.1271	1.53619	1.24895	0.709306	Abnormal mean corpuscular volume
Ureteric_bud_cells	1	0.1296	1.18857	0.804771	0.709306	Abnormal mean corpuscular volume
Epicardial_fat_cells	1	0.1411	1.26246	0.886704	0.709306	Abnormal mean corpuscular volume
Squamous_epithelial_cells	1	0.1488	1.31631	0.813328	0.709306	Abnormal mean corpuscular volume
ENS_glia	1	0.1566	1.15882	0.871462	0.709306	Abnormal mean corpuscular volume
Cardiomyocytes	1	0.2122	1.22705	0.714476	0.783541	Abnormal mean corpuscular volume
Satellite_cells	1	0.2132	1.15738	0.444804	0.783541	Abnormal mean corpuscular volume
Skeletal_muscle_cells	1	0.2305	1.39266	0.701786	0.783541	Abnormal mean corpuscular volume
Thymocytes	1	0.237	1.17067	0.560691	0.783541	Abnormal mean corpuscular volume
Bronchiolar_and_alveolar_epithelial_cells	1	0.2416	1.08417	0.348662	0.783541	Abnormal mean corpuscular volume
MUC13_DMBT1_positive_cells	1	0.25	1.14027	0.501987	0.783541	Abnormal mean corpuscular volume
Syncytiotrophoblasts_and_villous_cytotrophoblasts	1	0.2664	1.11156	0.481753	0.783541	Abnormal mean corpuscular volume
Metanephric_cells	1	0.2757	1.05255	0.253142	0.783541	Abnormal mean corpuscular volume
Intestinal_epithelial_cells	1	0.2773	1.11093	0.369121	0.783541	Abnormal mean corpuscular volume
Ductal_cells	1	0.282	1.08314	0.297889	0.783541	Abnormal mean corpuscular volume
Smooth_muscle_cells	1	0.2862	1.05424	0.193884	0.783541	Abnormal mean corpuscular volume
CSH1_CSH2_positive_cells	1	0.2951	1.10213	0.40348	0.783541	Abnormal mean corpuscular volume
Myeloid_cells	1	0.3077	1.10113	0.350181	0.789763	Abnormal mean corpuscular volume
Mesothelial_cells	1	0.3189	1.05624	0.248807	0.792106	Abnormal mean corpuscular volume
Schwann_cells	1	0.3562	1.00361	0.0135891	0.857106	Abnormal mean corpuscular volume
Lymphatic_endothelial_cells	1	0.3873	0.999965	-0.000129657	0.9037	Abnormal mean corpuscular volume
Corneal_and_conjunctival_epithelial_cells	1	0.4124	0.965998	-0.0888118	0.933965	Abnormal mean corpuscular volume
IGFBP1_DKK1_positive_cells	1	0.4292	0.945541	-0.135049	0.94424	Abnormal mean corpuscular volume
PDE1C_ACSM3_positive_cells	1	0.4666	0.976496	-0.0809913	0.998006	Abnormal mean corpuscular volume
Vascular_endothelial_cells	1	0.5033	0.95408	-0.206864	1	Abnormal mean corpuscular volume
Mesangial_cells	1	0.5089	0.935626	-0.237996	1	Abnormal mean corpuscular volume
Islet_endocrine_cells	1	0.5278	0.874588	-0.342851	1	Abnormal mean corpuscular volume
AFP_ALB_positive_cells	1	0.5279	0.875101	-0.262464	1	Abnormal mean corpuscular volume
Trophoblast_giant_cells	1	0.6013	0.80915	-0.461646	1	Abnormal mean corpuscular volume
Neuroendocrine_cells	1	0.7127	0.86737	-0.52443	1	Abnormal mean corpuscular volume
Microglia	1	0.7508	0.740884	-0.695618	1	Abnormal mean corpuscular volume
Hepatoblasts	1	0.7583	0.625246	-0.827072	1	Abnormal mean corpuscular volume
Stromal_cells	1	0.7625	0.861311	-0.739994	1	Abnormal mean corpuscular volume
Chromaffin_cells	1	0.8211	0.796767	-0.835109	1	Abnormal mean corpuscular volume
Ciliated_epithelial_cells	1	0.829	0.563266	-0.939899	1	Abnormal mean corpuscular volume
SLC26A4_PAEP_positive_cells	1	0.8407	0.774706	-0.890087	1	Abnormal mean corpuscular volume
Extravillous_trophoblasts	1	0.8767	0.627548	-0.859729	1	Abnormal mean corpuscular volume
Stellate_cells	1	0.8869	0.700513	-0.845326	1	Abnormal mean corpuscular volume
Adrenocortical_cells	1	0.8896	0.743924	-0.993067	1	Abnormal mean corpuscular volume
Sympathoblasts	1	0.9314	0.744883	-1.00306	1	Abnormal mean corpuscular volume
PAEP_MECOM_positive_cells	1	0.9492	0.662226	-1.27844	1	Abnormal mean corpuscular volume
Visceral_neurons	1	0.9631	0.687247	-1.26283	1	Abnormal mean corpuscular volume
Lens_fibre_cells	1	0.9679	0.384601	-0.94764	1	Abnormal mean corpuscular volume
Thymic_epithelial_cells	1	0.9704	0.611334	-1.19608	1	Abnormal mean corpuscular volume
SATB2_LRRC7_positive_cells	1	0.9954	0.587783	-1.75133	1	Abnormal mean corpuscular volume
ENS_neurons	1	0.9961	0.600909	-1.54494	1	Abnormal mean corpuscular volume
Retinal_progenitors_and_Muller_glia	1	0.9982	0.591813	-2.07492	1	Abnormal mean corpuscular volume
Horizontal_cells	1	0.9998	0.473959	-1.80901	1	Abnormal mean corpuscular volume
PDE11A_FAM19A2_positive_cells	1	0.9999	0.365218	-1.50272	1	Abnormal mean corpuscular volume
Bipolar_cells	1	0.9999	0.410801	-1.63257	1	Abnormal mean corpuscular volume
Retinal_pigment_cells	1	1	0.390878	-1.30817	1	Abnormal mean corpuscular volume
Photoreceptor_cells	1	1	0.4057	-1.54983	1	Abnormal mean corpuscular volume
Unipolar_brush_cells	1	1	0.386998	-1.90492	1	Abnormal mean corpuscular volume
Granule_neurons	1	1	0.45692	-2.01846	1	Abnormal mean corpuscular volume
Astrocytes	1	1	0.450581	-2.07427	1	Abnormal mean corpuscular volume
Oligodendrocytes	1	1	0.422691	-2.09394	1	Abnormal mean corpuscular volume
Inhibitory_interneurons	1	1	0.381096	-2.17248	1	Abnormal mean corpuscular volume
Excitatory_neurons	1	1	0.442164	-2.70448	1	Abnormal mean corpuscular volume
SLC24A4_PEX5L_positive_cells	1	1	0.371273	-2.71876	1	Abnormal mean corpuscular volume
Ganglion_cells	1	1	0.412404	-2.74088	1	Abnormal mean corpuscular volume
Purkinje_neurons	1	1	0.325773	-2.82816	1	Abnormal mean corpuscular volume
SKOR2_NPSR1_positive_cells	1	1	0.32725	-2.84241	1	Abnormal mean corpuscular volume
Limbic_system_neurons	1	1	0.359447	-2.93147	1	Abnormal mean corpuscular volume
Amacrine_cells	1	1	0.397534	-3.22416	1	Abnormal mean corpuscular volume
Inhibitory_neurons	1	1	0.373731	-3.66863	1	Abnormal mean corpuscular volume
AFP_ALB_positive_cells	1	0.0007	5.6402	5.40199	0.0539	Abnormality of the extrinsic pathway
Hepatoblasts	1	0.0214	3.26836	2.80999	0.8239	Abnormality of the extrinsic pathway
Acinar_cells	1	0.0701	1.48644	0.413983	0.931871	Abnormality of the extrinsic pathway
Goblet_cells	1	0.0963	1.41001	1.13883	0.931871	Abnormality of the extrinsic pathway
Corneal_and_conjunctival_epithelial_cells	1	0.1297	1.48497	0.702055	0.931871	Abnormality of the extrinsic pathway
Islet_endocrine_cells	1	0.1569	1.23442	0.357569	0.931871	Abnormality of the extrinsic pathway
PAEP_MECOM_positive_cells	1	0.1688	1.32656	0.680796	0.931871	Abnormality of the extrinsic pathway
Ductal_cells	1	0.1725	1.23009	0.457724	0.931871	Abnormality of the extrinsic pathway
CCL19_CCL21_positive_cells	1	0.1793	1.32378	0.595518	0.931871	Abnormality of the extrinsic pathway
IGFBP1_DKK1_positive_cells	1	0.1862	1.27863	0.387459	0.931871	Abnormality of the extrinsic pathway
Satellite_cells	1	0.1881	1.14087	0.220044	0.931871	Abnormality of the extrinsic pathway
Erythroblasts	1	0.203	1.2018	0.265239	0.931871	Abnormality of the extrinsic pathway
Endocardial_cells	1	0.2134	1.2132	0.40879	0.931871	Abnormality of the extrinsic pathway
Extravillous_trophoblasts	1	0.2181	1.17671	0.228548	0.931871	Abnormality of the extrinsic pathway
Intestinal_epithelial_cells	1	0.2212	1.16693	0.314496	0.931871	Abnormality of the extrinsic pathway
Lymphatic_endothelial_cells	1	0.2234	1.145	0.293679	0.931871	Abnormality of the extrinsic pathway
Hematopoietic_stem_cells	1	0.2507	1.13315	0.289367	0.931871	Abnormality of the extrinsic pathway
Epicardial_fat_cells	1	0.2513	1.1056	0.197228	0.931871	Abnormality of the extrinsic pathway
Syncytiotrophoblasts_and_villous_cytotrophoblasts	1	0.2683	1.11164	0.269723	0.931871	Abnormality of the extrinsic pathway
Schwann_cells	1	0.2775	1.06197	0.133109	0.931871	Abnormality of the extrinsic pathway
Trophoblast_giant_cells	1	0.2833	1.04642	0.0615979	0.931871	Abnormality of the extrinsic pathway
Parietal_and_chief_cells	1	0.2927	1.06003	0.100808	0.931871	Abnormality of the extrinsic pathway
Adrenocortical_cells	1	0.3071	1.04788	0.103931	0.931871	Abnormality of the extrinsic pathway
Squamous_epithelial_cells	1	0.3174	0.948136	-0.0746607	0.931871	Abnormality of the extrinsic pathway
CSH1_CSH2_positive_cells	1	0.3177	1.08717	0.191943	0.931871	Abnormality of the extrinsic pathway
Thymocytes	1	0.3358	0.988569	-0.0210164	0.931871	Abnormality of the extrinsic pathway
Antigen_presenting_cells	1	0.3814	0.976128	-0.0461142	0.931871	Abnormality of the extrinsic pathway
Bronchiolar_and_alveolar_epithelial_cells	1	0.3964	0.975924	-0.055577	0.931871	Abnormality of the extrinsic pathway
Lymphoid_cells	1	0.4119	0.929292	-0.138258	0.931871	Abnormality of the extrinsic pathway
Megakaryocytes	1	0.4127	0.832668	-0.221492	0.931871	Abnormality of the extrinsic pathway
Mesothelial_cells	1	0.4343	0.939	-0.154108	0.931871	Abnormality of the extrinsic pathway
MUC13_DMBT1_positive_cells	1	0.4493	0.902013	-0.196481	0.931871	Abnormality of the extrinsic pathway
Stromal_cells	1	0.4592	0.950942	-0.147361	0.931871	Abnormality of the extrinsic pathway
Vascular_endothelial_cells	1	0.4634	0.920021	-0.201961	0.931871	Abnormality of the extrinsic pathway
Neuroendocrine_cells	1	0.4662	0.924226	-0.170328	0.931871	Abnormality of the extrinsic pathway
Skeletal_muscle_cells	1	0.4799	0.611274	-0.386618	0.931871	Abnormality of the extrinsic pathway
Ureteric_bud_cells	1	0.4915	0.91313	-0.195864	0.931871	Abnormality of the extrinsic pathway
Stellate_cells	1	0.505	0.831423	-0.265588	0.931871	Abnormality of the extrinsic pathway
ENS_glia	1	0.5083	0.938113	-0.192217	0.931871	Abnormality of the extrinsic pathway
PDE1C_ACSM3_positive_cells	1	0.5163	0.90101	-0.184014	0.931871	Abnormality of the extrinsic pathway
STC2_TLX1_positive_cells	1	0.5224	0.919929	-0.247319	0.931871	Abnormality of the extrinsic pathway
Microglia	1	0.5304	0.767982	-0.349621	0.931871	Abnormality of the extrinsic pathway
CLC_IL5RA_positive_cells	1	0.5387	0.84991	-0.307454	0.931871	Abnormality of the extrinsic pathway
Cardiomyocytes	1	0.5399	0.773486	-0.404023	0.931871	Abnormality of the extrinsic pathway
Myeloid_cells	1	0.5446	0.800777	-0.381644	0.931871	Abnormality of the extrinsic pathway
Ciliated_epithelial_cells	1	0.5605	0.600703	-0.482735	0.938228	Abnormality of the extrinsic pathway
Visceral_neurons	1	0.6172	0.812781	-0.414543	0.967161	Abnormality of the extrinsic pathway
Lens_fibre_cells	1	0.6235	0.494994	-0.429974	0.967161	Abnormality of the extrinsic pathway
Smooth_muscle_cells	1	0.6254	0.799371	-0.392294	0.967161	Abnormality of the extrinsic pathway
Sympathoblasts	1	0.6625	0.805178	-0.406037	0.967161	Abnormality of the extrinsic pathway
Retinal_progenitors_and_Muller_glia	1	0.7084	0.800854	-0.569131	0.967161	Abnormality of the extrinsic pathway
Metanephric_cells	1	0.7264	0.80913	-0.507319	0.967161	Abnormality of the extrinsic pathway
Chromaffin_cells	1	0.7522	0.741831	-0.596091	0.967161	Abnormality of the extrinsic pathway
ELF3_AGBL2_positive_cells	1	0.7664	0.63957	-0.702355	0.967161	Abnormality of the extrinsic pathway
SLC24A4_PEX5L_positive_cells	1	0.7708	0.711503	-0.698395	0.967161	Abnormality of the extrinsic pathway
Retinal_pigment_cells	1	0.7797	0.583357	-0.492909	0.967161	Abnormality of the extrinsic pathway
Mesangial_cells	1	0.8074	0.705268	-0.57638	0.967161	Abnormality of the extrinsic pathway
SLC26A4_PAEP_positive_cells	1	0.8112	0.653374	-0.758046	0.967161	Abnormality of the extrinsic pathway
Oligodendrocytes	1	0.8281	0.647726	-0.69043	0.967161	Abnormality of the extrinsic pathway
Ganglion_cells	1	0.8286	0.701369	-0.744389	0.967161	Abnormality of the extrinsic pathway
Inhibitory_interneurons	1	0.8463	0.652572	-0.676788	0.967161	Abnormality of the extrinsic pathway
Photoreceptor_cells	1	0.8471	0.591524	-0.614182	0.967161	Abnormality of the extrinsic pathway
Purkinje_neurons	1	0.8582	0.625124	-0.886552	0.967161	Abnormality of the extrinsic pathway
Excitatory_neurons	1	0.8652	0.671041	-0.881593	0.967161	Abnormality of the extrinsic pathway
SKOR2_NPSR1_positive_cells	1	0.8808	0.599834	-0.952377	0.967161	Abnormality of the extrinsic pathway
Horizontal_cells	1	0.9059	0.608917	-0.762263	0.967161	Abnormality of the extrinsic pathway
SATB2_LRRC7_positive_cells	1	0.9064	0.597766	-0.934861	0.967161	Abnormality of the extrinsic pathway
Thymic_epithelial_cells	1	0.9199	0.518636	-0.812129	0.967161	Abnormality of the extrinsic pathway
Amacrine_cells	1	0.9266	0.607409	-1.15639	0.967161	Abnormality of the extrinsic pathway
Granule_neurons	1	0.9325	0.562702	-0.899939	0.967161	Abnormality of the extrinsic pathway
Unipolar_brush_cells	1	0.9369	0.543883	-0.783706	0.967161	Abnormality of the extrinsic pathway
Astrocytes	1	0.9386	0.584912	-0.855995	0.967161	Abnormality of the extrinsic pathway
Inhibitory_neurons	1	0.9394	0.593928	-1.34944	0.967161	Abnormality of the extrinsic pathway
PDE11A_FAM19A2_positive_cells	1	0.9424	0.455254	-0.710797	0.967161	Abnormality of the extrinsic pathway
Bipolar_cells	1	0.9521	0.485344	-0.801965	0.967161	Abnormality of the extrinsic pathway
Limbic_system_neurons	1	0.9546	0.51225	-1.28031	0.967161	Abnormality of the extrinsic pathway
ENS_neurons	1	0.9879	0.482127	-1.1361	0.9879	Abnormality of the extrinsic pathway
Lymphoid_cells	1	0	2.61234	18.6011	0	Abnormal cellular immune system morphology
Antigen_presenting_cells	1	0	2.30321	14.9808	0	Abnormal cellular immune system morphology
Thymocytes	1	0	2.35842	14.6161	0	Abnormal cellular immune system morphology
Myeloid_cells	1	0	1.97253	11.2024	0	Abnormal cellular immune system morphology
Microglia	1	0	1.9406	8.49203	0	Abnormal cellular immune system morphology
Hematopoietic_stem_cells	1	0	1.54215	6.4643	0	Abnormal cellular immune system morphology
STC2_TLX1_positive_cells	1	0	1.3061	5.74467	0	Abnormal cellular immune system morphology
CLC_IL5RA_positive_cells	1	0	1.46273	5.6725	0	Abnormal cellular immune system morphology
ELF3_AGBL2_positive_cells	1	0	1.45519	5.17222	0	Abnormal cellular immune system morphology
Cardiomyocytes	1	0	1.49078	5.14622	0	Abnormal cellular immune system morphology
Megakaryocytes	1	0.0006	1.49059	3.80597	0.0042	Abnormal cellular immune system morphology
Acinar_cells	1	0.0024	1.68368	3.48531	0.0154	Abnormal cellular immune system morphology
Thymic_epithelial_cells	1	0.0073	1.26951	2.77457	0.0432385	Abnormal cellular immune system morphology
Erythroblasts	1	0.0347	1.24574	1.96754	0.19085	Abnormal cellular immune system morphology
Goblet_cells	1	0.0406	1.11519	1.85749	0.208413	Abnormal cellular immune system morphology
CCL19_CCL21_positive_cells	1	0.06	1.14469	1.63807	0.28875	Abnormal cellular immune system morphology
Vascular_endothelial_cells	1	0.17	1.06297	0.947581	0.77	Abnormal cellular immune system morphology
PDE1C_ACSM3_positive_cells	1	0.3513	1.01873	0.217834	1	Abnormal cellular immune system morphology
Squamous_epithelial_cells	1	0.4324	1.00878	0.0768303	1	Abnormal cellular immune system morphology
Lymphatic_endothelial_cells	1	0.4386	1.00598	0.0733963	1	Abnormal cellular immune system morphology
ENS_glia	1	0.4504	1.00504	0.092483	1	Abnormal cellular immune system morphology
Endocardial_cells	1	0.5169	0.990968	-0.100854	1	Abnormal cellular immune system morphology
Corneal_and_conjunctival_epithelial_cells	1	0.535	0.982459	-0.151768	1	Abnormal cellular immune system morphology
MUC13_DMBT1_positive_cells	1	0.5476	0.9861	-0.167312	1	Abnormal cellular immune system morphology
Ductal_cells	1	0.611	0.970382	-0.352686	1	Abnormal cellular immune system morphology
Smooth_muscle_cells	1	0.6449	0.961994	-0.451675	1	Abnormal cellular immune system morphology
Parietal_and_chief_cells	1	0.6482	0.952749	-0.488746	1	Abnormal cellular immune system morphology
Ureteric_bud_cells	1	0.6543	0.965186	-0.486312	1	Abnormal cellular immune system morphology
Skeletal_muscle_cells	1	0.6719	0.916296	-0.50119	1	Abnormal cellular immune system morphology
Extravillous_trophoblasts	1	0.7154	0.917115	-0.624632	1	Abnormal cellular immune system morphology
Bronchiolar_and_alveolar_epithelial_cells	1	0.725	0.952925	-0.649902	1	Abnormal cellular immune system morphology
Syncytiotrophoblasts_and_villous_cytotrophoblasts	1	0.7619	0.94798	-0.749461	1	Abnormal cellular immune system morphology
PAEP_MECOM_positive_cells	1	0.7623	0.940615	-0.742858	1	Abnormal cellular immune system morphology
Intestinal_epithelial_cells	1	0.7836	0.92791	-0.815162	1	Abnormal cellular immune system morphology
Trophoblast_giant_cells	1	0.8857	0.852589	-1.18264	1	Abnormal cellular immune system morphology
Schwann_cells	1	0.9142	0.902764	-1.25354	1	Abnormal cellular immune system morphology
IGFBP1_DKK1_positive_cells	1	0.9343	0.832381	-1.39327	1	Abnormal cellular immune system morphology
Stellate_cells	1	0.9453	0.845263	-1.46222	1	Abnormal cellular immune system morphology
CSH1_CSH2_positive_cells	1	0.9642	0.870949	-1.68268	1	Abnormal cellular immune system morphology
Satellite_cells	1	0.9726	0.822439	-1.66369	1	Abnormal cellular immune system morphology
Metanephric_cells	1	0.9805	0.8882	-1.78786	1	Abnormal cellular immune system morphology
AFP_ALB_positive_cells	1	0.9836	0.721211	-1.94387	1	Abnormal cellular immune system morphology
Mesangial_cells	1	0.9885	0.852008	-1.82	1	Abnormal cellular immune system morphology
Islet_endocrine_cells	1	0.9899	0.792213	-1.88478	1	Abnormal cellular immune system morphology
Retinal_progenitors_and_Muller_glia	1	0.9933	0.865728	-2.27391	1	Abnormal cellular immune system morphology
Chromaffin_cells	1	0.9949	0.837564	-2.26707	1	Abnormal cellular immune system morphology
Hepatoblasts	1	0.9975	0.661576	-2.51163	1	Abnormal cellular immune system morphology
Adrenocortical_cells	1	0.9976	0.81402	-2.39764	1	Abnormal cellular immune system morphology
Oligodendrocytes	1	0.9983	0.800608	-2.39381	1	Abnormal cellular immune system morphology
Mesothelial_cells	1	0.9985	0.821161	-2.64415	1	Abnormal cellular immune system morphology
SLC26A4_PAEP_positive_cells	1	0.9987	0.810513	-2.52345	1	Abnormal cellular immune system morphology
Epicardial_fat_cells	1	0.9992	0.789375	-2.32813	1	Abnormal cellular immune system morphology
Stromal_cells	1	0.9992	0.847684	-2.71108	1	Abnormal cellular immune system morphology
Lens_fibre_cells	1	0.9997	0.518201	-2.48279	1	Abnormal cellular immune system morphology
Neuroendocrine_cells	1	0.9999	0.811548	-2.54052	1	Abnormal cellular immune system morphology
Retinal_pigment_cells	1	1	0.580762	-2.98149	1	Abnormal cellular immune system morphology
Sympathoblasts	1	1	0.751601	-3.14065	1	Abnormal cellular immune system morphology
Bipolar_cells	1	1	0.654486	-3.18047	1	Abnormal cellular immune system morphology
PDE11A_FAM19A2_positive_cells	1	1	0.572686	-3.35514	1	Abnormal cellular immune system morphology
ENS_neurons	1	1	0.73091	-3.54513	1	Abnormal cellular immune system morphology
Photoreceptor_cells	1	1	0.596289	-3.58269	1	Abnormal cellular immune system morphology
Horizontal_cells	1	1	0.683729	-3.65435	1	Abnormal cellular immune system morphology
Ciliated_epithelial_cells	1	1	0.488201	-3.66138	1	Abnormal cellular immune system morphology
Astrocytes	1	1	0.705992	-3.70765	1	Abnormal cellular immune system morphology
Inhibitory_interneurons	1	1	0.676038	-3.81831	1	Abnormal cellular immune system morphology
Unipolar_brush_cells	1	1	0.621485	-3.88086	1	Abnormal cellular immune system morphology
Visceral_neurons	1	1	0.706231	-3.95726	1	Abnormal cellular immune system morphology
SATB2_LRRC7_positive_cells	1	1	0.673119	-4.61391	1	Abnormal cellular immune system morphology
Granule_neurons	1	1	0.617278	-4.73702	1	Abnormal cellular immune system morphology
Excitatory_neurons	1	1	0.672458	-5.30588	1	Abnormal cellular immune system morphology
Purkinje_neurons	1	1	0.612437	-5.40885	1	Abnormal cellular immune system morphology
SKOR2_NPSR1_positive_cells	1	1	0.611103	-5.47328	1	Abnormal cellular immune system morphology
SLC24A4_PEX5L_positive_cells	1	1	0.615615	-5.52136	1	Abnormal cellular immune system morphology
Ganglion_cells	1	1	0.634138	-5.63364	1	Abnormal cellular immune system morphology
Limbic_system_neurons	1	1	0.622546	-5.76957	1	Abnormal cellular immune system morphology
Amacrine_cells	1	1	0.650704	-6.22635	1	Abnormal cellular immune system morphology
Inhibitory_neurons	1	1	0.63635	-7.16784	1	Abnormal cellular immune system morphology
Lymphoid_cells	1	0	1.37947	9.57829	0	Abnormality of the immune system
Antigen_presenting_cells	1	0	1.3787	9.53664	0	Abnormality of the immune system
Thymocytes	1	0	1.33914	8.06175	0	Abnormality of the immune system
Myeloid_cells	1	0	1.31353	7.91115	0	Abnormality of the immune system
STC2_TLX1_positive_cells	1	0	1.16482	6.74297	0	Abnormality of the immune system
Erythroblasts	1	0	1.28672	4.9998	0	Abnormality of the immune system
Microglia	1	0	1.23288	4.61131	0	Abnormality of the immune system
Hematopoietic_stem_cells	1	0	1.14619	3.87258	0	Abnormality of the immune system
Bronchiolar_and_alveolar_epithelial_cells	1	0	1.11801	3.54183	0	Abnormality of the immune system
Ciliated_epithelial_cells	1	0.0013	1.19029	2.97588	0.01001	Abnormality of the immune system
CCL19_CCL21_positive_cells	1	0.0017	1.11936	2.8774	0.0119	Abnormality of the immune system
Thymic_epithelial_cells	1	0.0026	1.1192	2.69951	0.0166833	Abnormality of the immune system
Mesothelial_cells	1	0.0048	1.08057	2.59915	0.0284308	Abnormality of the immune system
Lymphatic_endothelial_cells	1	0.0052	1.09369	2.53154	0.0286	Abnormality of the immune system
Goblet_cells	1	0.0083	1.06833	2.41445	0.0426067	Abnormality of the immune system
Epicardial_fat_cells	1	0.013	1.09357	2.24785	0.0625625	Abnormality of the immune system
Extravillous_trophoblasts	1	0.0168	1.12726	2.12055	0.0760941	Abnormality of the immune system
Megakaryocytes	1	0.0344	1.1079	1.84297	0.13629	Abnormality of the immune system
Ductal_cells	1	0.0351	1.06816	1.79815	0.13629	Abnormality of the immune system
Acinar_cells	1	0.0354	1.16455	1.81834	0.13629	Abnormality of the immune system
Corneal_and_conjunctival_epithelial_cells	1	0.0414	1.09361	1.79906	0.14595	Abnormality of the immune system
Ureteric_bud_cells	1	0.0417	1.05744	1.76049	0.14595	Abnormality of the immune system
Vascular_endothelial_cells	1	0.0483	1.05029	1.67167	0.1617	Abnormality of the immune system
Smooth_muscle_cells	1	0.064	1.05914	1.54404	0.205333	Abnormality of the immune system
Schwann_cells	1	0.0724	1.0537	1.50206	0.222992	Abnormality of the immune system
ELF3_AGBL2_positive_cells	1	0.1074	1.05071	1.25945	0.307715	Abnormality of the immune system
PAEP_MECOM_positive_cells	1	0.1079	1.04527	1.24289	0.307715	Abnormality of the immune system
MUC13_DMBT1_positive_cells	1	0.1234	1.04383	1.1639	0.33935	Abnormality of the immune system
Squamous_epithelial_cells	1	0.1294	1.06017	1.15251	0.343579	Abnormality of the immune system
Stromal_cells	1	0.1482	1.02734	1.06605	0.38038	Abnormality of the immune system
IGFBP1_DKK1_positive_cells	1	0.1651	1.05379	0.974015	0.410087	Abnormality of the immune system
CLC_IL5RA_positive_cells	1	0.2672	1.02323	0.620258	0.64295	Abnormality of the immune system
ENS_glia	1	0.3047	1.01285	0.516328	0.710967	Abnormality of the immune system
AFP_ALB_positive_cells	1	0.3321	1.02791	0.426441	0.7447	Abnormality of the immune system
Stellate_cells	1	0.3385	1.02007	0.414531	0.7447	Abnormality of the immune system
Cardiomyocytes	1	0.4213	1.00824	0.189962	0.901114	Abnormality of the immune system
Endocardial_cells	1	0.4741	1.00215	0.0525804	0.986641	Abnormality of the immune system
Trophoblast_giant_cells	1	0.4881	1.00083	0.0147421	0.989045	Abnormality of the immune system
Syncytiotrophoblasts_and_villous_cytotrophoblasts	1	0.5225	0.998157	-0.0585392	1	Abnormality of the immune system
Intestinal_epithelial_cells	1	0.6235	0.986685	-0.330459	1	Abnormality of the immune system
Hepatoblasts	1	0.7249	0.963219	-0.599227	1	Abnormality of the immune system
CSH1_CSH2_positive_cells	1	0.7395	0.977844	-0.644818	1	Abnormality of the immune system
PDE1C_ACSM3_positive_cells	1	0.7548	0.97081	-0.737829	1	Abnormality of the immune system
Adrenocortical_cells	1	0.7699	0.973437	-0.751769	1	Abnormality of the immune system
Islet_endocrine_cells	1	0.8138	0.954055	-0.912442	1	Abnormality of the immune system
Metanephric_cells	1	0.8269	0.972714	-0.961679	1	Abnormality of the immune system
Satellite_cells	1	0.8283	0.953384	-0.949446	1	Abnormality of the immune system
Mesangial_cells	1	0.9255	0.946276	-1.42407	1	Abnormality of the immune system
Parietal_and_chief_cells	1	0.9409	0.932048	-1.54625	1	Abnormality of the immune system
PDE11A_FAM19A2_positive_cells	1	0.9431	0.911067	-1.55284	1	Abnormality of the immune system
Skeletal_muscle_cells	1	0.9774	0.850058	-1.95738	1	Abnormality of the immune system
SLC26A4_PAEP_positive_cells	1	0.9819	0.928991	-2.06897	1	Abnormality of the immune system
Neuroendocrine_cells	1	0.992	0.92582	-2.18033	1	Abnormality of the immune system
Retinal_progenitors_and_Muller_glia	1	0.9996	0.911788	-3.25293	1	Abnormality of the immune system
Retinal_pigment_cells	1	1	0.789781	-3.30488	1	Abnormality of the immune system
ENS_neurons	1	1	0.869431	-3.73092	1	Abnormality of the immune system
Horizontal_cells	1	1	0.844855	-3.94962	1	Abnormality of the immune system
Inhibitory_interneurons	1	1	0.843743	-4.05815	1	Abnormality of the immune system
Astrocytes	1	1	0.85146	-4.08422	1	Abnormality of the immune system
Lens_fibre_cells	1	1	0.6307	-4.13919	1	Abnormality of the immune system
Unipolar_brush_cells	1	1	0.813421	-4.22305	1	Abnormality of the immune system
Chromaffin_cells	1	1	0.852934	-4.42061	1	Abnormality of the immune system
Sympathoblasts	1	1	0.842205	-4.4494	1	Abnormality of the immune system
Visceral_neurons	1	1	0.845193	-4.52331	1	Abnormality of the immune system
Oligodendrocytes	1	1	0.811411	-4.94755	1	Abnormality of the immune system
Bipolar_cells	1	1	0.748168	-5.09285	1	Abnormality of the immune system
Photoreceptor_cells	1	1	0.722923	-5.34778	1	Abnormality of the immune system
SKOR2_NPSR1_positive_cells	1	1	0.803638	-6.1221	1	Abnormality of the immune system
Purkinje_neurons	1	1	0.801974	-6.13587	1	Abnormality of the immune system
SATB2_LRRC7_positive_cells	1	1	0.794755	-6.37823	1	Abnormality of the immune system
Granule_neurons	1	1	0.760368	-6.45973	1	Abnormality of the immune system
Excitatory_neurons	1	1	0.811248	-6.67086	1	Abnormality of the immune system
Amacrine_cells	1	1	0.822294	-6.90034	1	Abnormality of the immune system
SLC24A4_PEX5L_positive_cells	1	1	0.77294	-7.16951	1	Abnormality of the immune system
Ganglion_cells	1	1	0.787413	-7.22794	1	Abnormality of the immune system
Limbic_system_neurons	1	1	0.768903	-7.74247	1	Abnormality of the immune system
Inhibitory_neurons	1	1	0.785513	-9.11487	1	Abnormality of the immune system
Amacrine_cells	1	0.0001	1.01743	3.08108	0.0077	Mode of inheritance
Granule_neurons	1	0.0002	1.02067	2.53599	0.0077	Mode of inheritance
Photoreceptor_cells	1	0.0003	1.02398	2.13091	0.0077	Mode of inheritance
Excitatory_neurons	1	0.0012	1.01552	2.48802	0.0231	Mode of inheritance
Retinal_progenitors_and_Muller_glia	1	0.0025	1.01388	2.33481	0.0385	Mode of inheritance
Astrocytes	1	0.0031	1.0154	1.90602	0.0397833	Mode of inheritance
Bipolar_cells	1	0.0037	1.01895	1.72632	0.0407	Mode of inheritance
SATB2_LRRC7_positive_cells	1	0.008	1.01407	1.98214	0.077	Mode of inheritance
Visceral_neurons	1	0.0195	1.01272	1.69472	0.166833	Mode of inheritance
Inhibitory_interneurons	1	0.0251	1.01284	1.49531	0.19327	Mode of inheritance
CLC_IL5RA_positive_cells	1	0.0428	1.01293	1.58291	0.275917	Mode of inheritance
Hepatoblasts	1	0.043	1.02127	1.57572	0.275917	Mode of inheritance
PDE11A_FAM19A2_positive_cells	1	0.0537	1.01591	1.23789	0.318069	Mode of inheritance
AFP_ALB_positive_cells	1	0.0618	1.02044	1.43315	0.338287	Mode of inheritance
Inhibitory_neurons	1	0.0659	1.00765	1.47352	0.338287	Mode of inheritance
SLC24A4_PEX5L_positive_cells	1	0.0784	1.00915	1.29897	0.340939	Mode of inheritance
SKOR2_NPSR1_positive_cells	1	0.0791	1.00964	1.36155	0.340939	Mode of inheritance
Schwann_cells	1	0.0797	1.00901	1.14339	0.340939	Mode of inheritance
Satellite_cells	1	0.0933	1.0126	1.17135	0.378111	Mode of inheritance
Purkinje_neurons	1	0.1072	1.00864	1.21236	0.411767	Mode of inheritance
Cardiomyocytes	1	0.1123	1.01103	1.17329	0.411767	Mode of inheritance
Lens_fibre_cells	1	0.1229	1.02242	1.13726	0.412452	Mode of inheritance
ELF3_AGBL2_positive_cells	1	0.1232	1.00985	1.12458	0.412452	Mode of inheritance
Ganglion_cells	1	0.1583	1.00607	0.933106	0.507879	Mode of inheritance
Endocardial_cells	1	0.2053	1.00762	0.856715	0.632324	Mode of inheritance
Mesangial_cells	1	0.2208	1.00629	0.767677	0.653125	Mode of inheritance
Sympathoblasts	1	0.2344	1.00577	0.735723	0.653125	Mode of inheritance
Retinal_pigment_cells	1	0.2375	1.01106	0.799524	0.653125	Mode of inheritance
Lymphatic_endothelial_cells	1	0.2551	1.00579	0.703483	0.677334	Mode of inheritance
Skeletal_muscle_cells	1	0.2686	1.01111	0.668047	0.689407	Mode of inheritance
Thymocytes	1	0.31	1.00533	0.583153	0.731733	Mode of inheritance
Ciliated_epithelial_cells	1	0.3106	1.00764	0.552728	0.731733	Mode of inheritance
Epicardial_fat_cells	1	0.3136	1.00525	0.577145	0.731733	Mode of inheritance
Thymic_epithelial_cells	1	0.3266	1.00534	0.543186	0.739653	Mode of inheritance
Squamous_epithelial_cells	1	0.3396	1.00642	0.559842	0.74712	Mode of inheritance
Extravillous_trophoblasts	1	0.3869	1.00537	0.41333	0.827536	Mode of inheritance
Adrenocortical_cells	1	0.4658	1.00147	0.189466	0.946715	Mode of inheritance
Limbic_system_neurons	1	0.4841	1.00071	0.106721	0.946715	Mode of inheritance
Oligodendrocytes	1	0.4872	1.00116	0.139284	0.946715	Mode of inheritance
Unipolar_brush_cells	1	0.4918	1.00216	0.217849	0.946715	Mode of inheritance
Chromaffin_cells	1	0.5214	1.00032	0.0448296	0.968367	Mode of inheritance
Intestinal_epithelial_cells	1	0.5282	1.00029	0.0327674	0.968367	Mode of inheritance
Stromal_cells	1	0.554	0.999681	-0.0562669	0.992047	Mode of inheritance
Smooth_muscle_cells	1	0.6059	0.999133	-0.101576	0.9972	Mode of inheritance
STC2_TLX1_positive_cells	1	0.6105	0.998861	-0.20883	0.9972	Mode of inheritance
Parietal_and_chief_cells	1	0.6197	0.998937	-0.109486	0.9972	Mode of inheritance
Syncytiotrophoblasts_and_villous_cytotrophoblasts	1	0.652	0.997752	-0.323319	0.9972	Mode of inheritance
MUC13_DMBT1_positive_cells	1	0.659	0.997227	-0.335785	0.9972	Mode of inheritance
Islet_endocrine_cells	1	0.6618	0.997	-0.270758	0.9972	Mode of inheritance
ENS_glia	1	0.7127	0.997332	-0.494703	0.9972	Mode of inheritance
Goblet_cells	1	0.733	0.996707	-0.532613	0.9972	Mode of inheritance
PDE1C_ACSM3_positive_cells	1	0.757	0.995845	-0.481701	0.9972	Mode of inheritance
Stellate_cells	1	0.7656	0.993078	-0.666969	0.9972	Mode of inheritance
Bronchiolar_and_alveolar_epithelial_cells	1	0.7949	0.994617	-0.739299	0.9972	Mode of inheritance
Erythroblasts	1	0.8242	0.988496	-0.91581	0.9972	Mode of inheritance
Neuroendocrine_cells	1	0.8288	0.994191	-0.779519	0.9972	Mode of inheritance
CSH1_CSH2_positive_cells	1	0.8348	0.99263	-0.977213	0.9972	Mode of inheritance
Megakaryocytes	1	0.8415	0.987178	-1.00007	0.9972	Mode of inheritance
Metanephric_cells	1	0.8425	0.993724	-1.01072	0.9972	Mode of inheritance
PAEP_MECOM_positive_cells	1	0.8809	0.99023	-1.2237	0.9972	Mode of inheritance
Trophoblast_giant_cells	1	0.8859	0.984612	-1.25081	0.9972	Mode of inheritance
IGFBP1_DKK1_positive_cells	1	0.8908	0.984323	-1.29294	0.9972	Mode of inheritance
SLC26A4_PAEP_positive_cells	1	0.8915	0.990746	-1.2243	0.9972	Mode of inheritance
Ureteric_bud_cells	1	0.9041	0.989808	-1.42347	0.9972	Mode of inheritance
ENS_neurons	1	0.9266	0.987694	-1.59797	0.9972	Mode of inheritance
Acinar_cells	1	0.9307	0.965999	-1.6851	0.9972	Mode of inheritance
Corneal_and_conjunctival_epithelial_cells	1	0.9344	0.980656	-1.666	0.9972	Mode of inheritance
Mesothelial_cells	1	0.94	0.988706	-1.66542	0.9972	Mode of inheritance
Horizontal_cells	1	0.9521	0.983331	-1.91537	0.9972	Mode of inheritance
Vascular_endothelial_cells	1	0.9654	0.986967	-1.98002	0.9972	Mode of inheritance
Ductal_cells	1	0.9695	0.982062	-2.14272	0.9972	Mode of inheritance
Lymphoid_cells	1	0.9732	0.981357	-2.13969	0.9972	Mode of inheritance
Microglia	1	0.9732	0.974982	-2.23411	0.9972	Mode of inheritance
Hematopoietic_stem_cells	1	0.9819	0.978598	-2.60194	0.9972	Mode of inheritance
CCL19_CCL21_positive_cells	1	0.9883	0.975303	-2.74197	0.9972	Mode of inheritance
Myeloid_cells	1	0.9949	0.973704	-2.99944	0.9972	Mode of inheritance
Antigen_presenting_cells	1	0.9972	0.970737	-3.35418	0.9972	Mode of inheritance
Hepatoblasts	1	0	12.0492	9.08395	0	Digenic inheritance
AFP_ALB_positive_cells	1	0.0381	4.61387	2.81069	0.921939	Digenic inheritance
Ciliated_epithelial_cells	1	0.1547	1.40683	0.325904	0.921939	Digenic inheritance
Stellate_cells	1	0.221	1.07593	0.0792969	0.921939	Digenic inheritance
Erythroblasts	1	0.2298	1.07887	0.0708832	0.921939	Digenic inheritance
Metanephric_cells	1	0.2323	1.12075	0.214158	0.921939	Digenic inheritance
Satellite_cells	1	0.2398	1.0634	0.067698	0.921939	Digenic inheritance
Retinal_progenitors_and_Muller_glia	1	0.2681	1.15521	0.290341	0.921939	Digenic inheritance
Photoreceptor_cells	1	0.2814	0.958883	-0.0404967	0.921939	Digenic inheritance
Lymphoid_cells	1	0.2948	1.01598	0.0202429	0.921939	Digenic inheritance
Hematopoietic_stem_cells	1	0.3093	1.07637	0.100655	0.921939	Digenic inheritance
Astrocytes	1	0.3185	1.02049	0.027641	0.921939	Digenic inheritance
Mesangial_cells	1	0.3204	1.01118	0.0146304	0.921939	Digenic inheritance
Cardiomyocytes	1	0.325	0.930959	-0.0830113	0.921939	Digenic inheritance
Smooth_muscle_cells	1	0.326	0.9869	-0.0179143	0.921939	Digenic inheritance
Thymocytes	1	0.3535	0.936798	-0.0760583	0.921939	Digenic inheritance
ELF3_AGBL2_positive_cells	1	0.3841	0.920318	-0.102895	0.921939	Digenic inheritance
Stromal_cells	1	0.4141	0.950328	-0.101295	0.921939	Digenic inheritance
ENS_glia	1	0.4371	0.961014	-0.0798823	0.921939	Digenic inheritance
Ganglion_cells	1	0.4381	0.945665	-0.0996524	0.921939	Digenic inheritance
CCL19_CCL21_positive_cells	1	0.4567	0.841953	-0.190588	0.921939	Digenic inheritance
Retinal_pigment_cells	1	0.4619	0.733458	-0.208961	0.921939	Digenic inheritance
Schwann_cells	1	0.4638	0.887331	-0.155237	0.921939	Digenic inheritance
SKOR2_NPSR1_positive_cells	1	0.4728	0.869256	-0.20987	0.921939	Digenic inheritance
Sympathoblasts	1	0.4757	0.879461	-0.166783	0.921939	Digenic inheritance
Bronchiolar_and_alveolar_epithelial_cells	1	0.4781	0.888934	-0.170942	0.921939	Digenic inheritance
Thymic_epithelial_cells	1	0.4848	0.810256	-0.22012	0.921939	Digenic inheritance
Amacrine_cells	1	0.4904	0.903699	-0.192582	0.921939	Digenic inheritance
Horizontal_cells	1	0.5015	0.834782	-0.204087	0.921939	Digenic inheritance
Purkinje_neurons	1	0.506	0.832694	-0.26596	0.921939	Digenic inheritance
Mesothelial_cells	1	0.51	0.82403	-0.282814	0.921939	Digenic inheritance
Megakaryocytes	1	0.5109	0.69098	-0.265632	0.921939	Digenic inheritance
Syncytiotrophoblasts_and_villous_cytotrophoblasts	1	0.5367	0.805178	-0.307055	0.921939	Digenic inheritance
Epicardial_fat_cells	1	0.5478	0.75005	-0.293886	0.921939	Digenic inheritance
Chromaffin_cells	1	0.6063	0.777686	-0.343598	0.921939	Digenic inheritance
Limbic_system_neurons	1	0.6101	0.74978	-0.423928	0.921939	Digenic inheritance
PDE11A_FAM19A2_positive_cells	1	0.6134	0.653958	-0.31684	0.921939	Digenic inheritance
STC2_TLX1_positive_cells	1	0.6142	0.812419	-0.40218	0.921939	Digenic inheritance
Oligodendrocytes	1	0.6232	0.714608	-0.382817	0.921939	Digenic inheritance
Lymphatic_endothelial_cells	1	0.6258	0.743139	-0.361804	0.921939	Digenic inheritance
Vascular_endothelial_cells	1	0.6308	0.751214	-0.417473	0.921939	Digenic inheritance
Bipolar_cells	1	0.6332	0.68644	-0.318864	0.921939	Digenic inheritance
Ureteric_bud_cells	1	0.6349	0.797437	-0.324864	0.921939	Digenic inheritance
SLC24A4_PEX5L_positive_cells	1	0.6353	0.727917	-0.433538	0.921939	Digenic inheritance
IGFBP1_DKK1_positive_cells	1	0.6732	0.557033	-0.412378	0.921939	Digenic inheritance
Inhibitory_neurons	1	0.6802	0.742009	-0.564215	0.921939	Digenic inheritance
Adrenocortical_cells	1	0.6827	0.689064	-0.448493	0.921939	Digenic inheritance
Goblet_cells	1	0.6999	0.714732	-0.499626	0.921939	Digenic inheritance
CLC_IL5RA_positive_cells	1	0.7058	0.605736	-0.542962	0.921939	Digenic inheritance
Unipolar_brush_cells	1	0.7107	0.646037	-0.397362	0.921939	Digenic inheritance
Granule_neurons	1	0.711	0.65273	-0.468	0.921939	Digenic inheritance
ENS_neurons	1	0.7205	0.684289	-0.463522	0.921939	Digenic inheritance
Visceral_neurons	1	0.7467	0.639571	-0.535673	0.921939	Digenic inheritance
PDE1C_ACSM3_positive_cells	1	0.7507	0.591075	-0.545845	0.921939	Digenic inheritance
MUC13_DMBT1_positive_cells	1	0.7553	0.584335	-0.578945	0.921939	Digenic inheritance
Inhibitory_interneurons	1	0.7575	0.623004	-0.525719	0.921939	Digenic inheritance
Squamous_epithelial_cells	1	0.7629	0.578131	-0.405427	0.921939	Digenic inheritance
Endocardial_cells	1	0.772	0.554791	-0.541222	0.921939	Digenic inheritance
Excitatory_neurons	1	0.7745	0.63353	-0.637736	0.921939	Digenic inheritance
Ductal_cells	1	0.7777	0.604326	-0.519957	0.921939	Digenic inheritance
Antigen_presenting_cells	1	0.7852	0.539506	-0.595844	0.921939	Digenic inheritance
Myeloid_cells	1	0.7954	0.53619	-0.588668	0.921939	Digenic inheritance
PAEP_MECOM_positive_cells	1	0.8048	0.532311	-0.644965	0.921939	Digenic inheritance
SLC26A4_PAEP_positive_cells	1	0.8209	0.493711	-0.744513	0.921939	Digenic inheritance
Islet_endocrine_cells	1	0.8223	0.541752	-0.475858	0.921939	Digenic inheritance
Acinar_cells	1	0.8253	0.44642	-0.307997	0.921939	Digenic inheritance
CSH1_CSH2_positive_cells	1	0.8277	0.488752	-0.726267	0.921939	Digenic inheritance
Neuroendocrine_cells	1	0.8344	0.636493	-0.532283	0.921939	Digenic inheritance
Microglia	1	0.8412	0.41358	-0.580381	0.921939	Digenic inheritance
Intestinal_epithelial_cells	1	0.8471	0.525731	-0.604936	0.921939	Digenic inheritance
Lens_fibre_cells	1	0.8501	0.271489	-0.412861	0.921939	Digenic inheritance
Corneal_and_conjunctival_epithelial_cells	1	0.869	0.378209	-0.600227	0.929347	Digenic inheritance
Skeletal_muscle_cells	1	0.9115	0.267775	-0.479255	0.941351	Digenic inheritance
SATB2_LRRC7_positive_cells	1	0.9119	0.440107	-0.848257	0.941351	Digenic inheritance
Parietal_and_chief_cells	1	0.9169	0.416653	-0.64214	0.941351	Digenic inheritance
Extravillous_trophoblasts	1	0.9537	0.287026	-0.596887	0.966249	Digenic inheritance
Trophoblast_giant_cells	1	0.9708	0.24343	-0.683774	0.9708	Digenic inheritance
Neuroendocrine_cells	1	0.0026	3.73797	8.0159	0.19635	Polygenic inheritance
Sympathoblasts	1	0.0051	2.96303	5.33121	0.19635	Polygenic inheritance
Squamous_epithelial_cells	1	0.0211	2.8924	3.46468	0.521889	Polygenic inheritance
Antigen_presenting_cells	1	0.0366	1.93977	2.26645	0.521889	Polygenic inheritance
IGFBP1_DKK1_positive_cells	1	0.037	2.40368	2.49186	0.521889	Polygenic inheritance
Parietal_and_chief_cells	1	0.0488	1.83313	1.76226	0.521889	Polygenic inheritance
Epicardial_fat_cells	1	0.0491	1.82299	1.94103	0.521889	Polygenic inheritance
Hematopoietic_stem_cells	1	0.055	1.48763	1.23211	0.521889	Polygenic inheritance
Acinar_cells	1	0.061	1.84113	0.885843	0.521889	Polygenic inheritance
Goblet_cells	1	0.0765	1.40981	1.4349	0.58905	Polygenic inheritance
Extravillous_trophoblasts	1	0.0973	1.73304	1.20312	0.6811	Polygenic inheritance
Mesothelial_cells	1	0.1205	1.34454	1.07385	0.736633	Polygenic inheritance
MUC13_DMBT1_positive_cells	1	0.1453	1.3521	0.905535	0.736633	Polygenic inheritance
Endocardial_cells	1	0.1478	1.38243	0.916053	0.736633	Polygenic inheritance
ENS_neurons	1	0.1511	1.23778	0.660915	0.736633	Polygenic inheritance
Corneal_and_conjunctival_epithelial_cells	1	0.1716	1.30544	0.564635	0.736633	Polygenic inheritance
STC2_TLX1_positive_cells	1	0.1784	1.19464	0.769128	0.736633	Polygenic inheritance
Microglia	1	0.1857	1.32502	0.619042	0.736633	Polygenic inheritance
PAEP_MECOM_positive_cells	1	0.1923	1.24517	0.657107	0.736633	Polygenic inheritance
Myeloid_cells	1	0.1936	1.30268	0.743001	0.736633	Polygenic inheritance
Retinal_pigment_cells	1	0.2009	1.14397	0.219291	0.736633	Polygenic inheritance
Stromal_cells	1	0.2166	1.14809	0.565432	0.7581	Polygenic inheritance
Megakaryocytes	1	0.2299	1.13422	0.226921	0.769665	Polygenic inheritance
Erythroblasts	1	0.2532	1.12623	0.213136	0.81235	Polygenic inheritance
Vascular_endothelial_cells	1	0.3066	1.06618	0.215478	0.944328	Polygenic inheritance
Stellate_cells	1	0.3267	0.983668	-0.0331883	0.967535	Polygenic inheritance
Thymic_epithelial_cells	1	0.365	1.00275	0.00602387	1	Polygenic inheritance
Islet_endocrine_cells	1	0.3691	0.940095	-0.117549	1	Polygenic inheritance
Lymphatic_endothelial_cells	1	0.384	0.976495	-0.0610921	1	Polygenic inheritance
Mesangial_cells	1	0.3924	0.97573	-0.0633711	1	Polygenic inheritance
Ureteric_bud_cells	1	0.4185	0.965608	-0.103061	1	Polygenic inheritance
AFP_ALB_positive_cells	1	0.431	0.860716	-0.207113	1	Polygenic inheritance
Hepatoblasts	1	0.4677	0.834007	-0.261352	1	Polygenic inheritance
CCL19_CCL21_positive_cells	1	0.5759	0.845756	-0.361775	1	Polygenic inheritance
Ciliated_epithelial_cells	1	0.5788	0.656938	-0.524871	1	Polygenic inheritance
Smooth_muscle_cells	1	0.5945	0.848982	-0.384205	1	Polygenic inheritance
Syncytiotrophoblasts_and_villous_cytotrophoblasts	1	0.6166	0.856762	-0.444444	1	Polygenic inheritance
Thymocytes	1	0.6191	0.799518	-0.463916	1	Polygenic inheritance
Lymphoid_cells	1	0.6363	0.79954	-0.493726	1	Polygenic inheritance
Bronchiolar_and_alveolar_epithelial_cells	1	0.6645	0.847506	-0.444313	1	Polygenic inheritance
Trophoblast_giant_cells	1	0.6685	0.685495	-0.530212	1	Polygenic inheritance
Satellite_cells	1	0.6759	0.75927	-0.481152	1	Polygenic inheritance
Intestinal_epithelial_cells	1	0.6906	0.763814	-0.571519	1	Polygenic inheritance
Astrocytes	1	0.6965	0.811579	-0.508852	1	Polygenic inheritance
CSH1_CSH2_positive_cells	1	0.7081	0.780802	-0.60957	1	Polygenic inheritance
Schwann_cells	1	0.7585	0.798087	-0.558987	1	Polygenic inheritance
Visceral_neurons	1	0.7864	0.751768	-0.696917	1	Polygenic inheritance
Purkinje_neurons	1	0.8163	0.723106	-0.834926	1	Polygenic inheritance
CLC_IL5RA_positive_cells	1	0.8252	0.671263	-0.850361	1	Polygenic inheritance
SKOR2_NPSR1_positive_cells	1	0.8258	0.714018	-0.870242	1	Polygenic inheritance
Metanephric_cells	1	0.8754	0.761045	-0.816571	1	Polygenic inheritance
Lens_fibre_cells	1	0.8762	0.401679	-0.656559	1	Polygenic inheritance
PDE1C_ACSM3_positive_cells	1	0.8909	0.649978	-0.854942	1	Polygenic inheritance
Ductal_cells	1	0.8913	0.666281	-0.859552	1	Polygenic inheritance
Chromaffin_cells	1	0.9207	0.676322	-0.964446	1	Polygenic inheritance
Skeletal_muscle_cells	1	0.9398	0.364478	-0.809474	1	Polygenic inheritance
ENS_glia	1	0.9667	0.67079	-1.2995	1	Polygenic inheritance
Adrenocortical_cells	1	0.9685	0.582432	-1.16411	1	Polygenic inheritance
Oligodendrocytes	1	0.9789	0.534328	-1.18239	1	Polygenic inheritance
ELF3_AGBL2_positive_cells	1	0.98	0.460727	-1.31768	1	Polygenic inheritance
Horizontal_cells	1	0.9811	0.560826	-1.08627	1	Polygenic inheritance
SLC26A4_PAEP_positive_cells	1	0.9881	0.432005	-1.61231	1	Polygenic inheritance
SATB2_LRRC7_positive_cells	1	0.9908	0.501915	-1.50534	1	Polygenic inheritance
Unipolar_brush_cells	1	0.9914	0.490149	-1.07817	1	Polygenic inheritance
SLC24A4_PEX5L_positive_cells	1	0.994	0.481213	-1.59074	1	Polygenic inheritance
Inhibitory_interneurons	1	0.9947	0.483238	-1.27476	1	Polygenic inheritance
Limbic_system_neurons	1	0.9947	0.46837	-1.72336	1	Polygenic inheritance
Inhibitory_neurons	1	0.9968	0.487075	-2.14883	1	Polygenic inheritance
PDE11A_FAM19A2_positive_cells	1	0.9978	0.367553	-1.10688	1	Polygenic inheritance
Cardiomyocytes	1	0.9979	0.394658	-1.37536	1	Polygenic inheritance
Bipolar_cells	1	0.9986	0.383148	-1.22616	1	Polygenic inheritance
Retinal_progenitors_and_Muller_glia	1	0.999	0.457818	-1.95311	1	Polygenic inheritance
Excitatory_neurons	1	0.9993	0.438277	-1.94359	1	Polygenic inheritance
Granule_neurons	1	0.9999	0.381318	-1.57117	1	Polygenic inheritance
Ganglion_cells	1	0.9999	0.375732	-2.04043	1	Polygenic inheritance
Amacrine_cells	1	0.9999	0.362894	-2.42517	1	Polygenic inheritance
Photoreceptor_cells	1	1	0.266415	-1.36955	1	Polygenic inheritance
AFP_ALB_positive_cells	1	0	6.479	8.32481	0	Hypolipoproteinemia
Hepatoblasts	1	0	4.88813	6.28659	0	Hypolipoproteinemia
Intestinal_epithelial_cells	1	0.0019	3.01052	4.94115	0.0487667	Hypolipoproteinemia
MUC13_DMBT1_positive_cells	1	0.007	2.43338	3.795	0.13475	Hypolipoproteinemia
Acinar_cells	1	0.0313	4.26595	3.65839	0.437617	Hypolipoproteinemia
Adrenocortical_cells	1	0.0341	1.87888	2.49095	0.437617	Hypolipoproteinemia
Goblet_cells	1	0.0529	1.49896	1.79196	0.5819	Hypolipoproteinemia
SLC26A4_PAEP_positive_cells	1	0.0788	1.45446	1.317	0.75845	Hypolipoproteinemia
CCL19_CCL21_positive_cells	1	0.1272	1.41521	0.998256	0.9999	Hypolipoproteinemia
Microglia	1	0.1779	1.35572	0.699	0.9999	Hypolipoproteinemia
Myeloid_cells	1	0.1987	1.27431	0.687089	0.9999	Hypolipoproteinemia
Parietal_and_chief_cells	1	0.2291	1.11162	0.25024	0.9999	Hypolipoproteinemia
STC2_TLX1_positive_cells	1	0.2455	1.11807	0.481924	0.9999	Hypolipoproteinemia
Syncytiotrophoblasts_and_villous_cytotrophoblasts	1	0.2466	1.14676	0.457612	0.9999	Hypolipoproteinemia
Schwann_cells	1	0.2856	1.0518	0.14452	0.9999	Hypolipoproteinemia
Lymphatic_endothelial_cells	1	0.3749	0.992387	-0.0206076	0.9999	Hypolipoproteinemia
CSH1_CSH2_positive_cells	1	0.3882	1.01738	0.0495073	0.9999	Hypolipoproteinemia
Extravillous_trophoblasts	1	0.3949	0.921406	-0.133777	0.9999	Hypolipoproteinemia
Lymphoid_cells	1	0.3959	0.96904	-0.0788962	0.9999	Hypolipoproteinemia
Ureteric_bud_cells	1	0.4037	0.977105	-0.0704701	0.9999	Hypolipoproteinemia
Stellate_cells	1	0.4418	0.890461	-0.226746	0.9999	Hypolipoproteinemia
Antigen_presenting_cells	1	0.455	0.93275	-0.166793	0.9999	Hypolipoproteinemia
Astrocytes	1	0.5002	0.921975	-0.216314	0.9999	Hypolipoproteinemia
Trophoblast_giant_cells	1	0.5022	0.819879	-0.316511	0.9999	Hypolipoproteinemia
Thymocytes	1	0.5688	0.837442	-0.385889	0.9999	Hypolipoproteinemia
Megakaryocytes	1	0.6021	0.740015	-0.44468	0.9999	Hypolipoproteinemia
Squamous_epithelial_cells	1	0.6125	0.788451	-0.410355	0.9999	Hypolipoproteinemia
Endocardial_cells	1	0.631	0.801406	-0.489353	0.9999	Hypolipoproteinemia
PAEP_MECOM_positive_cells	1	0.6771	0.798262	-0.544752	0.9999	Hypolipoproteinemia
Mesothelial_cells	1	0.6904	0.82253	-0.568459	0.9999	Hypolipoproteinemia
Erythroblasts	1	0.6961	0.666104	-0.579498	0.9999	Hypolipoproteinemia
Vascular_endothelial_cells	1	0.7165	0.808713	-0.630022	0.9999	Hypolipoproteinemia
IGFBP1_DKK1_positive_cells	1	0.7208	0.673754	-0.581098	0.9999	Hypolipoproteinemia
Hematopoietic_stem_cells	1	0.7386	0.803327	-0.524651	0.9999	Hypolipoproteinemia
Lens_fibre_cells	1	0.7558	0.476077	-0.585275	0.9999	Hypolipoproteinemia
Epicardial_fat_cells	1	0.7784	0.735587	-0.631482	0.9999	Hypolipoproteinemia
PDE1C_ACSM3_positive_cells	1	0.8055	0.730664	-0.676785	0.9999	Hypolipoproteinemia
Satellite_cells	1	0.8697	0.659352	-0.702541	0.9999	Hypolipoproteinemia
Corneal_and_conjunctival_epithelial_cells	1	0.8722	0.587505	-0.786215	0.9999	Hypolipoproteinemia
Sympathoblasts	1	0.8971	0.708252	-0.806205	0.9999	Hypolipoproteinemia
Stromal_cells	1	0.8971	0.74184	-1.0252	0.9999	Hypolipoproteinemia
Retinal_pigment_cells	1	0.9069	0.560232	-0.70245	0.9999	Hypolipoproteinemia
Smooth_muscle_cells	1	0.9086	0.680611	-0.822143	0.9999	Hypolipoproteinemia
Islet_endocrine_cells	1	0.9105	0.618534	-0.761441	0.9999	Hypolipoproteinemia
ENS_glia	1	0.9255	0.726335	-1.09277	0.9999	Hypolipoproteinemia
Skeletal_muscle_cells	1	0.9376	0.368438	-0.808109	0.9999	Hypolipoproteinemia
Ciliated_epithelial_cells	1	0.9407	0.398759	-0.931937	0.9999	Hypolipoproteinemia
Thymic_epithelial_cells	1	0.9407	0.568473	-0.974441	0.9999	Hypolipoproteinemia
CLC_IL5RA_positive_cells	1	0.9435	0.546425	-1.21034	0.9999	Hypolipoproteinemia
Retinal_progenitors_and_Muller_glia	1	0.9539	0.647632	-1.28659	0.9999	Hypolipoproteinemia
Chromaffin_cells	1	0.9603	0.633415	-1.09733	0.9999	Hypolipoproteinemia
PDE11A_FAM19A2_positive_cells	1	0.9749	0.48183	-0.902462	0.9999	Hypolipoproteinemia
Photoreceptor_cells	1	0.9803	0.510161	-0.950107	0.9999	Hypolipoproteinemia
Mesangial_cells	1	0.981	0.591311	-1.11827	0.9999	Hypolipoproteinemia
Purkinje_neurons	1	0.984	0.520587	-1.46456	0.9999	Hypolipoproteinemia
Ductal_cells	1	0.9851	0.539156	-1.18513	0.9999	Hypolipoproteinemia
Amacrine_cells	1	0.9859	0.562527	-1.68301	0.9999	Hypolipoproteinemia
Bipolar_cells	1	0.9872	0.483548	-1.00546	0.9999	Hypolipoproteinemia
Unipolar_brush_cells	1	0.9873	0.522165	-1.09119	0.9999	Hypolipoproteinemia
Oligodendrocytes	1	0.9878	0.524488	-1.2693	0.9999	Hypolipoproteinemia
Neuroendocrine_cells	1	0.9889	0.609571	-1.16794	0.9999	Hypolipoproteinemia
SATB2_LRRC7_positive_cells	1	0.9889	0.516908	-1.5165	0.9999	Hypolipoproteinemia
SKOR2_NPSR1_positive_cells	1	0.9889	0.495945	-1.55235	0.9999	Hypolipoproteinemia
Granule_neurons	1	0.9891	0.525219	-1.26214	0.9999	Hypolipoproteinemia
Limbic_system_neurons	1	0.9893	0.501883	-1.64722	0.9999	Hypolipoproteinemia
Visceral_neurons	1	0.9902	0.537798	-1.33877	0.9999	Hypolipoproteinemia
Excitatory_neurons	1	0.9912	0.545486	-1.63815	0.9999	Hypolipoproteinemia
SLC24A4_PEX5L_positive_cells	1	0.9919	0.489189	-1.60871	0.9999	Hypolipoproteinemia
ELF3_AGBL2_positive_cells	1	0.9934	0.409006	-1.4593	0.9999	Hypolipoproteinemia
Inhibitory_interneurons	1	0.9942	0.49588	-1.27553	0.9999	Hypolipoproteinemia
Ganglion_cells	1	0.9953	0.528981	-1.61275	0.9999	Hypolipoproteinemia
Cardiomyocytes	1	0.9968	0.404523	-1.3737	0.9999	Hypolipoproteinemia
Bronchiolar_and_alveolar_epithelial_cells	1	0.9971	0.550038	-1.33232	0.9999	Hypolipoproteinemia
Inhibitory_neurons	1	0.9973	0.497449	-2.15078	0.9999	Hypolipoproteinemia
Horizontal_cells	1	0.9975	0.478056	-1.28911	0.9999	Hypolipoproteinemia
Metanephric_cells	1	0.9998	0.497756	-1.75366	0.9999	Hypolipoproteinemia
ENS_neurons	1	0.9999	0.431223	-1.60981	0.9999	Hypolipoproteinemia
AFP_ALB_positive_cells	1	0	6.66649	9.18718	0	Hyperlipoproteinemia
Hepatoblasts	1	0	5.89609	8.42929	0	Hyperlipoproteinemia
STC2_TLX1_positive_cells	1	0.0057	1.85663	3.67369	0.1463	Hyperlipoproteinemia
Acinar_cells	1	0.0337	4.09392	3.75582	0.648725	Hyperlipoproteinemia
Intestinal_epithelial_cells	1	0.0797	1.6069	1.61044	1	Hyperlipoproteinemia
Schwann_cells	1	0.0867	1.3321	1.03947	1	Hyperlipoproteinemia
Adrenocortical_cells	1	0.1025	1.41186	1.25607	1	Hyperlipoproteinemia
CCL19_CCL21_positive_cells	1	0.1344	1.37798	0.976765	1	Hyperlipoproteinemia
Granule_neurons	1	0.1857	1.19747	0.576098	1	Hyperlipoproteinemia
Stellate_cells	1	0.2417	1.09012	0.201527	1	Hyperlipoproteinemia
Mesothelial_cells	1	0.2839	1.08398	0.286544	1	Hyperlipoproteinemia
Epicardial_fat_cells	1	0.3036	1.04993	0.127816	1	Hyperlipoproteinemia
Myeloid_cells	1	0.3061	1.09361	0.250735	1	Hyperlipoproteinemia
Skeletal_muscle_cells	1	0.3809	0.895805	-0.143994	1	Hyperlipoproteinemia
Vascular_endothelial_cells	1	0.4098	0.991012	-0.0317206	1	Hyperlipoproteinemia
MUC13_DMBT1_positive_cells	1	0.4159	0.978737	-0.0606081	1	Hyperlipoproteinemia
Lymphatic_endothelial_cells	1	0.4281	0.954085	-0.131573	1	Hyperlipoproteinemia
Islet_endocrine_cells	1	0.4286	0.896517	-0.213817	1	Hyperlipoproteinemia
Stromal_cells	1	0.4549	0.972656	-0.112814	1	Hyperlipoproteinemia
SATB2_LRRC7_positive_cells	1	0.4585	0.969938	-0.0985022	1	Hyperlipoproteinemia
SLC26A4_PAEP_positive_cells	1	0.4982	0.958735	-0.128122	1	Hyperlipoproteinemia
Trophoblast_giant_cells	1	0.5118	0.827308	-0.321131	1	Hyperlipoproteinemia
Megakaryocytes	1	0.5284	0.800446	-0.365484	1	Hyperlipoproteinemia
Microglia	1	0.5308	0.843822	-0.329183	1	Hyperlipoproteinemia
CLC_IL5RA_positive_cells	1	0.5455	0.890682	-0.311505	1	Hyperlipoproteinemia
CSH1_CSH2_positive_cells	1	0.5627	0.89457	-0.321943	1	Hyperlipoproteinemia
Cardiomyocytes	1	0.5684	0.818805	-0.444589	1	Hyperlipoproteinemia
Astrocytes	1	0.5917	0.875344	-0.365979	1	Hyperlipoproteinemia
Endocardial_cells	1	0.5974	0.827622	-0.451044	1	Hyperlipoproteinemia
Smooth_muscle_cells	1	0.5991	0.858957	-0.395795	1	Hyperlipoproteinemia
Sympathoblasts	1	0.6322	0.86726	-0.394762	1	Hyperlipoproteinemia
Lens_fibre_cells	1	0.6433	0.555584	-0.52517	1	Hyperlipoproteinemia
Satellite_cells	1	0.6497	0.78516	-0.466039	1	Hyperlipoproteinemia
ELF3_AGBL2_positive_cells	1	0.6608	0.791265	-0.557831	1	Hyperlipoproteinemia
Unipolar_brush_cells	1	0.6797	0.809747	-0.457025	1	Hyperlipoproteinemia
Syncytiotrophoblasts_and_villous_cytotrophoblasts	1	0.6985	0.820701	-0.601504	1	Hyperlipoproteinemia
Retinal_pigment_cells	1	0.7102	0.684804	-0.522033	1	Hyperlipoproteinemia
Oligodendrocytes	1	0.7151	0.791088	-0.596729	1	Hyperlipoproteinemia
Goblet_cells	1	0.7828	0.811035	-0.737852	1	Hyperlipoproteinemia
PAEP_MECOM_positive_cells	1	0.7938	0.737165	-0.764336	1	Hyperlipoproteinemia
Squamous_epithelial_cells	1	0.8207	0.687172	-0.640341	1	Hyperlipoproteinemia
Horizontal_cells	1	0.8235	0.743189	-0.701762	1	Hyperlipoproteinemia
IGFBP1_DKK1_positive_cells	1	0.8324	0.622675	-0.737103	1	Hyperlipoproteinemia
Ductal_cells	1	0.8493	0.717427	-0.796781	1	Hyperlipoproteinemia
ENS_glia	1	0.8494	0.800667	-0.86572	1	Hyperlipoproteinemia
Thymic_epithelial_cells	1	0.8656	0.672209	-0.806177	1	Hyperlipoproteinemia
PDE1C_ACSM3_positive_cells	1	0.871	0.695292	-0.867811	1	Hyperlipoproteinemia
Mesangial_cells	1	0.872	0.727792	-0.767965	1	Hyperlipoproteinemia
PDE11A_FAM19A2_positive_cells	1	0.8882	0.609641	-0.743015	1	Hyperlipoproteinemia
Extravillous_trophoblasts	1	0.904	0.540494	-0.822841	1	Hyperlipoproteinemia
Neuroendocrine_cells	1	0.9086	0.740013	-0.829652	1	Hyperlipoproteinemia
Excitatory_neurons	1	0.9213	0.697249	-1.13285	1	Hyperlipoproteinemia
Purkinje_neurons	1	0.9395	0.632067	-1.22186	1	Hyperlipoproteinemia
Lymphoid_cells	1	0.9428	0.606706	-1.06752	1	Hyperlipoproteinemia
Ciliated_epithelial_cells	1	0.9444	0.416136	-0.969483	1	Hyperlipoproteinemia
Chromaffin_cells	1	0.9452	0.670429	-1.05138	1	Hyperlipoproteinemia
Antigen_presenting_cells	1	0.9555	0.568764	-1.15926	1	Hyperlipoproteinemia
Erythroblasts	1	0.9648	0.469594	-0.97454	1	Hyperlipoproteinemia
Ganglion_cells	1	0.9655	0.646387	-1.30491	1	Hyperlipoproteinemia
Visceral_neurons	1	0.9716	0.606342	-1.20491	1	Hyperlipoproteinemia
Amacrine_cells	1	0.9728	0.624988	-1.55442	1	Hyperlipoproteinemia
Parietal_and_chief_cells	1	0.974	0.560464	-1.07847	1	Hyperlipoproteinemia
Bronchiolar_and_alveolar_epithelial_cells	1	0.9794	0.641059	-1.15693	1	Hyperlipoproteinemia
Inhibitory_interneurons	1	0.9835	0.568541	-1.17432	1	Hyperlipoproteinemia
Hematopoietic_stem_cells	1	0.985	0.58162	-1.18468	1	Hyperlipoproteinemia
Thymocytes	1	0.9866	0.511252	-1.23533	1	Hyperlipoproteinemia
SKOR2_NPSR1_positive_cells	1	0.9877	0.531545	-1.56426	1	Hyperlipoproteinemia
SLC24A4_PEX5L_positive_cells	1	0.9877	0.533205	-1.57773	1	Hyperlipoproteinemia
Retinal_progenitors_and_Muller_glia	1	0.9896	0.577577	-1.67136	1	Hyperlipoproteinemia
ENS_neurons	1	0.9912	0.574341	-1.32001	1	Hyperlipoproteinemia
Metanephric_cells	1	0.9931	0.632816	-1.37328	1	Hyperlipoproteinemia
Limbic_system_neurons	1	0.9935	0.511167	-1.7629	1	Hyperlipoproteinemia
Ureteric_bud_cells	1	0.9955	0.59424	-1.321	1	Hyperlipoproteinemia
Bipolar_cells	1	0.9961	0.45429	-1.1938	1	Hyperlipoproteinemia
Inhibitory_neurons	1	0.9981	0.504528	-2.25712	1	Hyperlipoproteinemia
Corneal_and_conjunctival_epithelial_cells	1	0.9992	0.327158	-1.37733	1	Hyperlipoproteinemia
Photoreceptor_cells	1	1	0.390987	-1.25816	1	Hyperlipoproteinemia
Retinal_progenitors_and_Muller_glia	1	0.0235	1.43914	2.40232	0.672124	Abnormal prosody
SKOR2_NPSR1_positive_cells	1	0.0383	1.44449	2.0294	0.672124	Abnormal prosody
Purkinje_neurons	1	0.0481	1.41638	1.88662	0.672124	Abnormal prosody
Oligodendrocytes	1	0.0603	1.4756	1.86261	0.672124	Abnormal prosody
PDE11A_FAM19A2_positive_cells	1	0.0962	1.49184	1.28538	0.672124	Abnormal prosody
Stromal_cells	1	0.106	1.22048	1.27246	0.672124	Abnormal prosody
Metanephric_cells	1	0.1179	1.23503	1.21608	0.672124	Abnormal prosody
ENS_glia	1	0.1239	1.18648	1.11211	0.672124	Abnormal prosody
Satellite_cells	1	0.1311	1.3804	1.12002	0.672124	Abnormal prosody
Inhibitory_interneurons	1	0.1311	1.22304	0.837317	0.672124	Abnormal prosody
PDE1C_ACSM3_positive_cells	1	0.1408	1.19959	0.73097	0.672124	Abnormal prosody
Hematopoietic_stem_cells	1	0.1523	1.16196	0.610822	0.672124	Abnormal prosody
Cardiomyocytes	1	0.1553	1.28776	0.993794	0.672124	Abnormal prosody
ELF3_AGBL2_positive_cells	1	0.1609	1.26639	0.994784	0.672124	Abnormal prosody
Squamous_epithelial_cells	1	0.1745	1.2699	0.76212	0.672124	Abnormal prosody
Stellate_cells	1	0.176	1.22445	0.68685	0.672124	Abnormal prosody
Erythroblasts	1	0.1806	1.34556	0.894553	0.672124	Abnormal prosody
Bronchiolar_and_alveolar_epithelial_cells	1	0.1915	1.1215	0.529103	0.672124	Abnormal prosody
Mesangial_cells	1	0.1915	1.13189	0.514822	0.672124	Abnormal prosody
Smooth_muscle_cells	1	0.2022	1.13575	0.52385	0.672124	Abnormal prosody
Vascular_endothelial_cells	1	0.2455	1.11466	0.554112	0.672124	Abnormal prosody
Inhibitory_neurons	1	0.2495	1.09742	0.618947	0.672124	Abnormal prosody
Ganglion_cells	1	0.2534	1.09233	0.469033	0.672124	Abnormal prosody
Bipolar_cells	1	0.2536	1.08794	0.264756	0.672124	Abnormal prosody
CLC_IL5RA_positive_cells	1	0.257	1.13811	0.549195	0.672124	Abnormal prosody
Astrocytes	1	0.2698	1.07226	0.294458	0.672124	Abnormal prosody
Syncytiotrophoblasts_and_villous_cytotrophoblasts	1	0.2731	1.10057	0.467199	0.672124	Abnormal prosody
Extravillous_trophoblasts	1	0.2772	1.11735	0.294123	0.672124	Abnormal prosody
Granule_neurons	1	0.2886	1.07427	0.297677	0.672124	Abnormal prosody
Schwann_cells	1	0.2904	1.04199	0.179108	0.672124	Abnormal prosody
Thymocytes	1	0.2953	1.09256	0.327163	0.672124	Abnormal prosody
Thymic_epithelial_cells	1	0.3316	1.04348	0.142378	0.672124	Abnormal prosody
Amacrine_cells	1	0.3402	1.0552	0.318586	0.672124	Abnormal prosody
CCL19_CCL21_positive_cells	1	0.3409	1.05263	0.188324	0.672124	Abnormal prosody
Mesothelial_cells	1	0.3575	1.03068	0.145106	0.672124	Abnormal prosody
Endocardial_cells	1	0.3648	1.03696	0.134594	0.672124	Abnormal prosody
Horizontal_cells	1	0.3713	1.00067	0.00248177	0.672124	Abnormal prosody
Unipolar_brush_cells	1	0.3776	0.99643	-0.0118302	0.672124	Abnormal prosody
Ureteric_bud_cells	1	0.381	0.995248	-0.0215176	0.672124	Abnormal prosody
Retinal_pigment_cells	1	0.3837	0.936134	-0.148051	0.672124	Abnormal prosody
ENS_neurons	1	0.3854	1.00322	0.0134152	0.672124	Abnormal prosody
Chromaffin_cells	1	0.3887	1.00448	0.0199084	0.672124	Abnormal prosody
Excitatory_neurons	1	0.3903	1.01852	0.0969241	0.672124	Abnormal prosody
Limbic_system_neurons	1	0.3906	1.0287	0.142125	0.672124	Abnormal prosody
Megakaryocytes	1	0.3928	0.961227	-0.0987056	0.672124	Abnormal prosody
Skeletal_muscle_cells	1	0.4079	0.980198	-0.0378255	0.674552	Abnormal prosody
Adrenocortical_cells	1	0.4152	0.990127	-0.0408072	0.674552	Abnormal prosody
Photoreceptor_cells	1	0.4205	0.94877	-0.147346	0.674552	Abnormal prosody
STC2_TLX1_positive_cells	1	0.4341	1.0007	0.00418986	0.682157	Abnormal prosody
Lymphatic_endothelial_cells	1	0.4727	0.954959	-0.180287	0.720478	Abnormal prosody
SLC26A4_PAEP_positive_cells	1	0.4772	0.985347	-0.0627691	0.720478	Abnormal prosody
SATB2_LRRC7_positive_cells	1	0.4971	0.964905	-0.160961	0.723219	Abnormal prosody
PAEP_MECOM_positive_cells	1	0.4978	0.957151	-0.174313	0.723219	Abnormal prosody
Acinar_cells	1	0.5164	0.782775	-0.351692	0.726322	Abnormal prosody
CSH1_CSH2_positive_cells	1	0.5228	0.950683	-0.207347	0.726322	Abnormal prosody
SLC24A4_PEX5L_positive_cells	1	0.5337	0.949302	-0.234476	0.726322	Abnormal prosody
Trophoblast_giant_cells	1	0.5402	0.871004	-0.335308	0.726322	Abnormal prosody
Microglia	1	0.5471	0.89029	-0.318072	0.726322	Abnormal prosody
Epicardial_fat_cells	1	0.5592	0.901622	-0.350148	0.729803	Abnormal prosody
Sympathoblasts	1	0.5941	0.91116	-0.372664	0.762428	Abnormal prosody
Antigen_presenting_cells	1	0.6242	0.874563	-0.459339	0.787925	Abnormal prosody
Lymphoid_cells	1	0.6379	0.865083	-0.498581	0.792231	Abnormal prosody
IGFBP1_DKK1_positive_cells	1	0.6604	0.794296	-0.550823	0.807156	Abnormal prosody
Neuroendocrine_cells	1	0.6979	0.884238	-0.513298	0.819648	Abnormal prosody
Goblet_cells	1	0.7032	0.88998	-0.586986	0.819648	Abnormal prosody
Corneal_and_conjunctival_epithelial_cells	1	0.7042	0.781147	-0.603022	0.819648	Abnormal prosody
Myeloid_cells	1	0.7132	0.820665	-0.656497	0.819648	Abnormal prosody
Intestinal_epithelial_cells	1	0.7659	0.792456	-0.753544	0.867269	Abnormal prosody
Visceral_neurons	1	0.794	0.821293	-0.769343	0.886058	Abnormal prosody
Lens_fibre_cells	1	0.8141	0.523682	-0.786514	0.893628	Abnormal prosody
Islet_endocrine_cells	1	0.8269	0.741739	-0.755533	0.893628	Abnormal prosody
MUC13_DMBT1_positive_cells	1	0.8356	0.769795	-0.909782	0.893628	Abnormal prosody
Ductal_cells	1	0.8722	0.753401	-0.944462	0.919992	Abnormal prosody
Hepatoblasts	1	0.9238	0.484696	-1.22476	0.94477	Abnormal prosody
Ciliated_epithelial_cells	1	0.9319	0.499474	-1.16723	0.94477	Abnormal prosody
Parietal_and_chief_cells	1	0.9325	0.709677	-0.965795	0.94477	Abnormal prosody
AFP_ALB_positive_cells	1	0.9602	0.432472	-1.27989	0.9602	Abnormal prosody
Excitatory_neurons	1	0	1.89314	10.8695	0	Restricted or repetitive behaviors or interests
Inhibitory_neurons	1	0	1.68344	10.1269	0	Restricted or repetitive behaviors or interests
SATB2_LRRC7_positive_cells	1	0	1.87842	9.23619	0	Restricted or repetitive behaviors or interests
Limbic_system_neurons	1	0	1.72037	8.20002	0	Restricted or repetitive behaviors or interests
Amacrine_cells	1	0	1.52974	7.08457	0	Restricted or repetitive behaviors or interests
SKOR2_NPSR1_positive_cells	1	0	1.63443	6.80536	0	Restricted or repetitive behaviors or interests
Purkinje_neurons	1	0	1.63462	6.76812	0	Restricted or repetitive behaviors or interests
Ganglion_cells	1	0	1.57839	6.69505	0	Restricted or repetitive behaviors or interests
SLC24A4_PEX5L_positive_cells	1	0	1.56327	6.03785	0	Restricted or repetitive behaviors or interests
Granule_neurons	1	0	1.63156	5.85391	0	Restricted or repetitive behaviors or interests
Horizontal_cells	1	0	1.5497	4.77067	0	Restricted or repetitive behaviors or interests
Inhibitory_interneurons	1	0.0007	1.48991	4.44306	0.00414615	Restricted or repetitive behaviors or interests
ENS_neurons	1	0.0007	1.42858	4.23005	0.00414615	Restricted or repetitive behaviors or interests
Unipolar_brush_cells	1	0.0008	1.55242	4.34397	0.0044	Restricted or repetitive behaviors or interests
Visceral_neurons	1	0.0009	1.41241	4.07784	0.00462	Restricted or repetitive behaviors or interests
Oligodendrocytes	1	0.0011	1.40529	3.72709	0.00529375	Restricted or repetitive behaviors or interests
Bipolar_cells	1	0.0019	1.52743	3.68106	0.00860588	Restricted or repetitive behaviors or interests
PDE11A_FAM19A2_positive_cells	1	0.0073	1.52526	3.11405	0.0312278	Restricted or repetitive behaviors or interests
Retinal_progenitors_and_Muller_glia	1	0.0081	1.21056	2.68081	0.0328263	Restricted or repetitive behaviors or interests
ENS_glia	1	0.0095	1.18599	2.60434	0.036575	Restricted or repetitive behaviors or interests
Chromaffin_cells	1	0.0101	1.25664	2.67289	0.0370333	Restricted or repetitive behaviors or interests
Astrocytes	1	0.0181	1.27178	2.54026	0.06335	Restricted or repetitive behaviors or interests
Neuroendocrine_cells	1	0.0201	1.26204	2.67909	0.0672913	Restricted or repetitive behaviors or interests
Sympathoblasts	1	0.0266	1.23715	2.30181	0.0853417	Restricted or repetitive behaviors or interests
Photoreceptor_cells	1	0.1226	1.18084	1.21123	0.377608	Restricted or repetitive behaviors or interests
Lymphatic_endothelial_cells	1	0.1324	1.1227	1.13369	0.392108	Restricted or repetitive behaviors or interests
Bronchiolar_and_alveolar_epithelial_cells	1	0.2011	1.07696	0.793614	0.573507	Restricted or repetitive behaviors or interests
Retinal_pigment_cells	1	0.2305	1.12508	0.68302	0.633875	Restricted or repetitive behaviors or interests
Trophoblast_giant_cells	1	0.3108	1.06731	0.406199	0.8162	Restricted or repetitive behaviors or interests
Islet_endocrine_cells	1	0.318	1.05302	0.355705	0.8162	Restricted or repetitive behaviors or interests
Vascular_endothelial_cells	1	0.3364	1.0322	0.366129	0.835574	Restricted or repetitive behaviors or interests
Metanephric_cells	1	0.41	1.00932	0.113742	0.986562	Restricted or repetitive behaviors or interests
Microglia	1	0.4473	1.00352	0.0237811	1	Restricted or repetitive behaviors or interests
Lens_fibre_cells	1	0.45	1.00779	0.0297157	1	Restricted or repetitive behaviors or interests
Schwann_cells	1	0.4844	0.985432	-0.141829	1	Restricted or repetitive behaviors or interests
Thymocytes	1	0.596	0.963163	-0.304696	1	Restricted or repetitive behaviors or interests
SLC26A4_PAEP_positive_cells	1	0.6316	0.96098	-0.392823	1	Restricted or repetitive behaviors or interests
Mesangial_cells	1	0.641	0.949271	-0.464402	1	Restricted or repetitive behaviors or interests
PDE1C_ACSM3_positive_cells	1	0.6514	0.946373	-0.466383	1	Restricted or repetitive behaviors or interests
Endocardial_cells	1	0.7836	0.905919	-0.802371	1	Restricted or repetitive behaviors or interests
Hematopoietic_stem_cells	1	0.804	0.908359	-0.835222	1	Restricted or repetitive behaviors or interests
CSH1_CSH2_positive_cells	1	0.8109	0.90789	-0.908959	1	Restricted or repetitive behaviors or interests
Megakaryocytes	1	0.8572	0.819109	-1.06526	1	Restricted or repetitive behaviors or interests
Syncytiotrophoblasts_and_villous_cytotrophoblasts	1	0.8624	0.897845	-1.10686	1	Restricted or repetitive behaviors or interests
Thymic_epithelial_cells	1	0.8749	0.863037	-1.05667	1	Restricted or repetitive behaviors or interests
Erythroblasts	1	0.9132	0.789069	-1.27641	1	Restricted or repetitive behaviors or interests
Goblet_cells	1	0.9213	0.891847	-1.32539	1	Restricted or repetitive behaviors or interests
CLC_IL5RA_positive_cells	1	0.9244	0.849944	-1.36639	1	Restricted or repetitive behaviors or interests
Adrenocortical_cells	1	0.9481	0.848971	-1.46504	1	Restricted or repetitive behaviors or interests
CCL19_CCL21_positive_cells	1	0.9535	0.822311	-1.49607	1	Restricted or repetitive behaviors or interests
Extravillous_trophoblasts	1	0.961	0.74243	-1.48677	1	Restricted or repetitive behaviors or interests
Parietal_and_chief_cells	1	0.9617	0.818212	-1.39923	1	Restricted or repetitive behaviors or interests
Lymphoid_cells	1	0.9657	0.81372	-1.63287	1	Restricted or repetitive behaviors or interests
Smooth_muscle_cells	1	0.9756	0.826113	-1.58162	1	Restricted or repetitive behaviors or interests
Intestinal_epithelial_cells	1	0.9818	0.791077	-1.78456	1	Restricted or repetitive behaviors or interests
Stellate_cells	1	0.9836	0.768044	-1.63414	1	Restricted or repetitive behaviors or interests
Mesothelial_cells	1	0.9848	0.832395	-1.86113	1	Restricted or repetitive behaviors or interests
Corneal_and_conjunctival_epithelial_cells	1	0.9852	0.737408	-1.72831	1	Restricted or repetitive behaviors or interests
Ductal_cells	1	0.986	0.798766	-1.79707	1	Restricted or repetitive behaviors or interests
Squamous_epithelial_cells	1	0.9896	0.748372	-1.66377	1	Restricted or repetitive behaviors or interests
Ureteric_bud_cells	1	0.9903	0.833285	-1.74826	1	Restricted or repetitive behaviors or interests
Satellite_cells	1	0.9908	0.753564	-1.74673	1	Restricted or repetitive behaviors or interests
Skeletal_muscle_cells	1	0.9908	0.579254	-1.87929	1	Restricted or repetitive behaviors or interests
IGFBP1_DKK1_positive_cells	1	0.9921	0.702615	-1.85951	1	Restricted or repetitive behaviors or interests
Antigen_presenting_cells	1	0.9928	0.764991	-2.04446	1	Restricted or repetitive behaviors or interests
Myeloid_cells	1	0.9948	0.751059	-2.148	1	Restricted or repetitive behaviors or interests
Stromal_cells	1	0.9966	0.826026	-2.35004	1	Restricted or repetitive behaviors or interests
STC2_TLX1_positive_cells	1	0.9972	0.829658	-2.37208	1	Restricted or repetitive behaviors or interests
Hepatoblasts	1	0.9989	0.550299	-2.4958	1	Restricted or repetitive behaviors or interests
Epicardial_fat_cells	1	0.9992	0.738439	-2.19179	1	Restricted or repetitive behaviors or interests
Acinar_cells	1	0.9994	0.61561	-1.44913	1	Restricted or repetitive behaviors or interests
Cardiomyocytes	1	0.9994	0.678054	-2.52621	1	Restricted or repetitive behaviors or interests
Ciliated_epithelial_cells	1	0.9998	0.509469	-2.63785	1	Restricted or repetitive behaviors or interests
PAEP_MECOM_positive_cells	1	0.9998	0.714685	-2.71838	1	Restricted or repetitive behaviors or interests
ELF3_AGBL2_positive_cells	1	0.9998	0.669663	-2.78531	1	Restricted or repetitive behaviors or interests
MUC13_DMBT1_positive_cells	1	0.9999	0.711829	-2.65262	1	Restricted or repetitive behaviors or interests
AFP_ALB_positive_cells	1	1	0.449264	-2.91528	1	Restricted or repetitive behaviors or interests
ENS_glia	1	0.0003	5.59935	8.97422	0.0231	Abnormality of olfactory lobe morphology
Schwann_cells	1	0.0014	8.61885	10.4391	0.0539	Abnormality of olfactory lobe morphology
Bronchiolar_and_alveolar_epithelial_cells	1	0.0103	3.51007	3.44149	0.2574	Abnormality of olfactory lobe morphology
Oligodendrocytes	1	0.0173	3.63769	3.14558	0.2574	Abnormality of olfactory lobe morphology
Astrocytes	1	0.0177	3.41136	3.03831	0.2574	Abnormality of olfactory lobe morphology
Inhibitory_interneurons	1	0.0228	2.80579	2.23783	0.2574	Abnormality of olfactory lobe morphology
Satellite_cells	1	0.0234	3.8928	2.74589	0.2574	Abnormality of olfactory lobe morphology
Islet_endocrine_cells	1	0.0379	2.67904	1.53451	0.352489	Abnormality of olfactory lobe morphology
Retinal_pigment_cells	1	0.0412	2.79042	1.31053	0.352489	Abnormality of olfactory lobe morphology
Microglia	1	0.065	2.50133	1.40413	0.5005	Abnormality of olfactory lobe morphology
Endocardial_cells	1	0.1058	1.62497	0.71431	0.7406	Abnormality of olfactory lobe morphology
IGFBP1_DKK1_positive_cells	1	0.1414	1.45331	0.384852	0.89474	Abnormality of olfactory lobe morphology
Stellate_cells	1	0.1602	1.23582	0.228781	0.89474	Abnormality of olfactory lobe morphology
PAEP_MECOM_positive_cells	1	0.164	1.43144	0.556479	0.89474	Abnormality of olfactory lobe morphology
STC2_TLX1_positive_cells	1	0.1743	1.28146	0.529588	0.89474	Abnormality of olfactory lobe morphology
CCL19_CCL21_positive_cells	1	0.2509	1.15402	0.174019	0.9935	Abnormality of olfactory lobe morphology
Cardiomyocytes	1	0.271	1.00204	0.00221234	0.9935	Abnormality of olfactory lobe morphology
Smooth_muscle_cells	1	0.3226	0.979856	-0.0243808	0.9935	Abnormality of olfactory lobe morphology
Photoreceptor_cells	1	0.3391	0.874352	-0.111391	0.9935	Abnormality of olfactory lobe morphology
PDE11A_FAM19A2_positive_cells	1	0.4257	0.801435	-0.156346	0.9935	Abnormality of olfactory lobe morphology
Lens_fibre_cells	1	0.4262	0.573514	-0.225721	0.9935	Abnormality of olfactory lobe morphology
ELF3_AGBL2_positive_cells	1	0.4278	0.838409	-0.189488	0.9935	Abnormality of olfactory lobe morphology
CLC_IL5RA_positive_cells	1	0.4324	0.871153	-0.159385	0.9935	Abnormality of olfactory lobe morphology
Ciliated_epithelial_cells	1	0.5237	0.511289	-0.355505	0.9935	Abnormality of olfactory lobe morphology
Lymphatic_endothelial_cells	1	0.5451	0.783442	-0.274199	0.9935	Abnormality of olfactory lobe morphology
Amacrine_cells	1	0.5936	0.792173	-0.374792	0.9935	Abnormality of olfactory lobe morphology
Ductal_cells	1	0.6096	0.73036	-0.335186	0.9935	Abnormality of olfactory lobe morphology
Thymic_epithelial_cells	1	0.613	0.678149	-0.344157	0.9935	Abnormality of olfactory lobe morphology
Skeletal_muscle_cells	1	0.6255	0.41448	-0.362092	0.9935	Abnormality of olfactory lobe morphology
Parietal_and_chief_cells	1	0.6263	0.701761	-0.326605	0.9935	Abnormality of olfactory lobe morphology
Epicardial_fat_cells	1	0.6305	0.684227	-0.351247	0.9935	Abnormality of olfactory lobe morphology
PDE1C_ACSM3_positive_cells	1	0.6512	0.677232	-0.388612	0.9935	Abnormality of olfactory lobe morphology
Limbic_system_neurons	1	0.6651	0.672126	-0.513846	0.9935	Abnormality of olfactory lobe morphology
Stromal_cells	1	0.666	0.743415	-0.450597	0.9935	Abnormality of olfactory lobe morphology
Mesangial_cells	1	0.6929	0.692631	-0.384362	0.9935	Abnormality of olfactory lobe morphology
SLC24A4_PEX5L_positive_cells	1	0.7083	0.633159	-0.542965	0.9935	Abnormality of olfactory lobe morphology
Retinal_progenitors_and_Muller_glia	1	0.7425	0.658712	-0.593678	0.9935	Abnormality of olfactory lobe morphology
MUC13_DMBT1_positive_cells	1	0.8016	0.513091	-0.597183	0.9935	Abnormality of olfactory lobe morphology
Ureteric_bud_cells	1	0.8081	0.64681	-0.513148	0.9935	Abnormality of olfactory lobe morphology
Myeloid_cells	1	0.8242	0.479837	-0.602635	0.9935	Abnormality of olfactory lobe morphology
Extravillous_trophoblasts	1	0.8244	0.39578	-0.464969	0.9935	Abnormality of olfactory lobe morphology
Bipolar_cells	1	0.831	0.480889	-0.493878	0.9935	Abnormality of olfactory lobe morphology
Vascular_endothelial_cells	1	0.8605	0.56092	-0.663989	0.9935	Abnormality of olfactory lobe morphology
Horizontal_cells	1	0.8712	0.501309	-0.587093	0.9935	Abnormality of olfactory lobe morphology
Erythroblasts	1	0.8775	0.346772	-0.544643	0.9935	Abnormality of olfactory lobe morphology
Unipolar_brush_cells	1	0.8795	0.452205	-0.556486	0.9935	Abnormality of olfactory lobe morphology
Megakaryocytes	1	0.8969	0.385931	-0.501283	0.9935	Abnormality of olfactory lobe morphology
Sympathoblasts	1	0.897	0.500275	-0.624595	0.9935	Abnormality of olfactory lobe morphology
Corneal_and_conjunctival_epithelial_cells	1	0.9063	0.298694	-0.623601	0.9935	Abnormality of olfactory lobe morphology
Inhibitory_neurons	1	0.9102	0.455867	-1.08612	0.9935	Abnormality of olfactory lobe morphology
Mesothelial_cells	1	0.9243	0.488198	-0.766323	0.9935	Abnormality of olfactory lobe morphology
Thymocytes	1	0.9285	0.347924	-0.737495	0.9935	Abnormality of olfactory lobe morphology
SKOR2_NPSR1_positive_cells	1	0.929	0.36683	-0.921161	0.9935	Abnormality of olfactory lobe morphology
Granule_neurons	1	0.9293	0.412635	-0.739097	0.9935	Abnormality of olfactory lobe morphology
Purkinje_neurons	1	0.9321	0.368368	-0.912498	0.9935	Abnormality of olfactory lobe morphology
SLC26A4_PAEP_positive_cells	1	0.9334	0.270145	-0.997682	0.9935	Abnormality of olfactory lobe morphology
Excitatory_neurons	1	0.9349	0.409256	-0.964358	0.9935	Abnormality of olfactory lobe morphology
Visceral_neurons	1	0.9367	0.427304	-0.786247	0.9935	Abnormality of olfactory lobe morphology
Ganglion_cells	1	0.9373	0.419351	-0.89483	0.9935	Abnormality of olfactory lobe morphology
Goblet_cells	1	0.9443	0.422531	-0.986478	0.9935	Abnormality of olfactory lobe morphology
AFP_ALB_positive_cells	1	0.9485	0.172453	-0.599565	0.9935	Abnormality of olfactory lobe morphology
Syncytiotrophoblasts_and_villous_cytotrophoblasts	1	0.9606	0.356166	-0.961514	0.9935	Abnormality of olfactory lobe morphology
Adrenocortical_cells	1	0.9612	0.337538	-0.842755	0.9935	Abnormality of olfactory lobe morphology
Neuroendocrine_cells	1	0.9624	0.438675	-0.806959	0.9935	Abnormality of olfactory lobe morphology
Hematopoietic_stem_cells	1	0.9681	0.299717	-0.853267	0.9935	Abnormality of olfactory lobe morphology
Metanephric_cells	1	0.9707	0.422846	-0.932851	0.9935	Abnormality of olfactory lobe morphology
Squamous_epithelial_cells	1	0.9747	0.305308	-0.601985	0.9935	Abnormality of olfactory lobe morphology
Intestinal_epithelial_cells	1	0.9747	0.291882	-0.803218	0.9935	Abnormality of olfactory lobe morphology
ENS_neurons	1	0.976	0.328921	-0.838005	0.9935	Abnormality of olfactory lobe morphology
Trophoblast_giant_cells	1	0.977	0.209843	-0.649224	0.9935	Abnormality of olfactory lobe morphology
Acinar_cells	1	0.9801	0.207387	-0.429509	0.9935	Abnormality of olfactory lobe morphology
SATB2_LRRC7_positive_cells	1	0.9803	0.264844	-1.0606	0.9935	Abnormality of olfactory lobe morphology
CSH1_CSH2_positive_cells	1	0.9874	0.138406	-1.18346	0.9935	Abnormality of olfactory lobe morphology
Chromaffin_cells	1	0.9878	0.300587	-0.955389	0.9935	Abnormality of olfactory lobe morphology
[truncated: 482,254+ more rows]

## Sheet: S2
CellType	annotLevel	p	fold_change	sd_from_mean	q	hpo_name
Atrial_Cardiomyocyte	1	0.0014	2.34091	4.0577	0.0099	Abnormal QRS complex
Ventricular_Cardiomyocyte	1	0.0018	2.34154	3.91224	0.0099	Abnormal QRS complex
Endothelial	1	0.1406	1.40972	1.0957	0.515533	Abnormal QRS complex
Smooth_muscle_cells	1	0.4996	0.959681	-0.14539	0.9937	Abnormal QRS complex
Neuronal	1	0.8268	0.782568	-0.802467	0.9937	Abnormal QRS complex
Myeloid	1	0.8944	0.594945	-1.02882	0.9937	Abnormal QRS complex
Pericytes	1	0.9211	0.737903	-1.1594	0.9937	Abnormal QRS complex
Fibroblast	1	0.9433	0.676746	-1.32489	0.9937	Abnormal QRS complex
Mesothelial	1	0.9564	0.581735	-1.12489	0.9937	Abnormal QRS complex
Adipocytes	1	0.9733	0.538504	-1.46482	0.9937	Abnormal QRS complex
Lymphoid	1	0.9937	0.374356	-1.54761	0.9937	Abnormal QRS complex
Mesothelial	1	0.0932	1.69924	1.18617	0.4807	Reduced progressive sperm motility
Fibroblast	1	0.1082	1.45075	1.18018	0.4807	Reduced progressive sperm motility
Neuronal	1	0.1311	1.3142	0.747584	0.4807	Reduced progressive sperm motility
Adipocytes	1	0.1761	1.35221	0.698054	0.484275	Reduced progressive sperm motility
Atrial_Cardiomyocyte	1	0.2819	1.17659	0.338015	0.62018	Reduced progressive sperm motility
Ventricular_Cardiomyocyte	1	0.3396	1.10067	0.185084	0.6226	Reduced progressive sperm motility
Smooth_muscle_cells	1	0.5628	0.868278	-0.295979	0.8844	Reduced progressive sperm motility
Pericytes	1	0.7226	0.798612	-0.555823	0.9714	Reduced progressive sperm motility
Myeloid	1	0.9003	0.43918	-0.893348	0.9714	Reduced progressive sperm motility
Lymphoid	1	0.9372	0.385246	-0.972557	0.9714	Reduced progressive sperm motility
Endothelial	1	0.9714	0.287013	-1.20583	0.9714	Reduced progressive sperm motility
Endothelial	1	0.0935	1.53192	1.42752	0.6852	Chromosomal breakage induced by ionizing radiation
Smooth_muscle_cells	1	0.2034	1.18304	0.660762	0.6852	Chromosomal breakage induced by ionizing radiation
Neuronal	1	0.2332	1.11334	0.417801	0.6852	Chromosomal breakage induced by ionizing radiation
Pericytes	1	0.2842	1.07991	0.347396	0.6852	Chromosomal breakage induced by ionizing radiation
Lymphoid	1	0.4646	0.933191	-0.165228	0.6852	Chromosomal breakage induced by ionizing radiation
Myeloid	1	0.5279	0.883143	-0.294461	0.6852	Chromosomal breakage induced by ionizing radiation
Fibroblast	1	0.5409	0.940008	-0.241362	0.6852	Chromosomal breakage induced by ionizing radiation
Adipocytes	1	0.6135	0.870025	-0.414393	0.6852	Chromosomal breakage induced by ionizing radiation
Ventricular_Cardiomyocyte	1	0.6199	0.857647	-0.419441	0.6852	Chromosomal breakage induced by ionizing radiation
Mesothelial	1	0.6699	0.798366	-0.541851	0.6852	Chromosomal breakage induced by ionizing radiation
Atrial_Cardiomyocyte	1	0.6852	0.813152	-0.571404	0.6852	Chromosomal breakage induced by ionizing radiation
Ventricular_Cardiomyocyte	1	0.0502	1.29262	1.73059	0.51205	Abnormal circulating monocarboxylic acid concentration
Atrial_Cardiomyocyte	1	0.0931	1.22147	1.34791	0.51205	Abnormal circulating monocarboxylic acid concentration
Neuronal	1	0.1777	1.11962	0.886521	0.651567	Abnormal circulating monocarboxylic acid concentration
Smooth_muscle_cells	1	0.3211	1.0523	0.378866	0.74316	Abnormal circulating monocarboxylic acid concentration
Adipocytes	1	0.3378	1.05366	0.337699	0.74316	Abnormal circulating monocarboxylic acid concentration
Pericytes	1	0.548	0.97572	-0.213289	0.8575	Abnormal circulating monocarboxylic acid concentration
Fibroblast	1	0.5908	0.961476	-0.312638	0.8575	Abnormal circulating monocarboxylic acid concentration
Mesothelial	1	0.6718	0.896647	-0.548327	0.8575	Abnormal circulating monocarboxylic acid concentration
Myeloid	1	0.8162	0.820455	-0.909514	0.8575	Abnormal circulating monocarboxylic acid concentration
Endothelial	1	0.823	0.828249	-0.923929	0.8575	Abnormal circulating monocarboxylic acid concentration
Lymphoid	1	0.8575	0.794788	-1.02826	0.8575	Abnormal circulating monocarboxylic acid concentration
Ventricular_Cardiomyocyte	1	0.0896	1.14654	1.3679	0.74866	Abnormal circulating dicarboxylic acid concentration
Lymphoid	1	0.178	1.11495	0.916334	0.74866	Abnormal circulating dicarboxylic acid concentration
Neuronal	1	0.2847	1.04293	0.509054	0.74866	Abnormal circulating dicarboxylic acid concentration
Atrial_Cardiomyocyte	1	0.2848	1.05545	0.539584	0.74866	Abnormal circulating dicarboxylic acid concentration
Adipocytes	1	0.3403	1.03575	0.355786	0.74866	Abnormal circulating dicarboxylic acid concentration
Endothelial	1	0.6101	0.961286	-0.329395	0.88583	Abnormal circulating dicarboxylic acid concentration
Myeloid	1	0.6655	0.940754	-0.4748	0.88583	Abnormal circulating dicarboxylic acid concentration
Smooth_muscle_cells	1	0.7329	0.943423	-0.651944	0.88583	Abnormal circulating dicarboxylic acid concentration
Mesothelial	1	0.748	0.915636	-0.710353	0.88583	Abnormal circulating dicarboxylic acid concentration
Fibroblast	1	0.8053	0.933925	-0.860852	0.88583	Abnormal circulating dicarboxylic acid concentration
Pericytes	1	0.8989	0.913431	-1.21053	0.8989	Abnormal circulating dicarboxylic acid concentration
Myeloid	1	0.0172	1.56284	2.49839	0.1892	Abnormal corpus striatum morphology
Neuronal	1	0.0696	1.2489	1.60758	0.3828	Abnormal corpus striatum morphology
Fibroblast	1	0.2047	1.10915	0.788951	0.750567	Abnormal corpus striatum morphology
Adipocytes	1	0.4179	1.02031	0.112425	0.9869	Abnormal corpus striatum morphology
Endothelial	1	0.5046	0.973926	-0.122976	0.9869	Abnormal corpus striatum morphology
Lymphoid	1	0.62	0.902919	-0.430831	0.9869	Abnormal corpus striatum morphology
Pericytes	1	0.6453	0.942875	-0.444831	0.9869	Abnormal corpus striatum morphology
Smooth_muscle_cells	1	0.8234	0.856929	-0.901546	0.9869	Abnormal corpus striatum morphology
Atrial_Cardiomyocyte	1	0.8394	0.817348	-0.977022	0.9869	Abnormal corpus striatum morphology
Ventricular_Cardiomyocyte	1	0.9475	0.714064	-1.46723	0.9869	Abnormal corpus striatum morphology
Mesothelial	1	0.9869	0.662447	-1.61477	0.9869	Abnormal corpus striatum morphology
Neuronal	1	0	1.11667	4.75768	0	Abnormal cerebral subcortex morphology
Pericytes	1	0.0239	1.04267	2.05027	0.13145	Abnormal cerebral subcortex morphology
Fibroblast	1	0.0544	1.03562	1.60083	0.199467	Abnormal cerebral subcortex morphology
Smooth_muscle_cells	1	0.1176	1.03068	1.19727	0.3234	Abnormal cerebral subcortex morphology
Adipocytes	1	0.1606	1.02813	0.974725	0.35332	Abnormal cerebral subcortex morphology
Mesothelial	1	0.6545	0.986109	-0.408038	0.9946	Abnormal cerebral subcortex morphology
Ventricular_Cardiomyocyte	1	0.8248	0.970959	-0.927247	0.9946	Abnormal cerebral subcortex morphology
Endothelial	1	0.8443	0.966063	-0.999251	0.9946	Abnormal cerebral subcortex morphology
Atrial_Cardiomyocyte	1	0.9136	0.959399	-1.34863	0.9946	Abnormal cerebral subcortex morphology
Lymphoid	1	0.9816	0.926088	-2.02527	0.9946	Abnormal cerebral subcortex morphology
Myeloid	1	0.9946	0.909635	-2.49428	0.9946	Abnormal cerebral subcortex morphology
Fibroblast	1	0.0006	1.44962	4.03891	0.0066	Abnormal morphology of the abdominal musculature
Adipocytes	1	0.1374	1.1602	1.10189	0.7557	Abnormal morphology of the abdominal musculature
Smooth_muscle_cells	1	0.2473	1.07863	0.60791	0.9004	Abnormal morphology of the abdominal musculature
Neuronal	1	0.4135	1.01304	0.105669	0.9004	Abnormal morphology of the abdominal musculature
Ventricular_Cardiomyocyte	1	0.4435	1.01449	0.0915744	0.9004	Abnormal morphology of the abdominal musculature
Atrial_Cardiomyocyte	1	0.5518	0.970148	-0.196668	0.9004	Abnormal morphology of the abdominal musculature
Pericytes	1	0.6996	0.940066	-0.571904	0.9004	Abnormal morphology of the abdominal musculature
Endothelial	1	0.7091	0.894322	-0.611677	0.9004	Abnormal morphology of the abdominal musculature
Lymphoid	1	0.8614	0.809178	-1.0429	0.9004	Abnormal morphology of the abdominal musculature
Mesothelial	1	0.8763	0.813671	-1.09091	0.9004	Abnormal morphology of the abdominal musculature
Myeloid	1	0.9004	0.780501	-1.21616	0.9004	Abnormal morphology of the abdominal musculature
Myeloid	1	0.0058	1.53145	2.89726	0.0638	Abnormality of the common coagulation pathway
Lymphoid	1	0.0328	1.38489	2.06426	0.1804	Abnormality of the common coagulation pathway
Mesothelial	1	0.2143	1.12619	0.738529	0.785767	Abnormality of the common coagulation pathway
Endothelial	1	0.4154	1.02552	0.145921	0.99066	Abnormality of the common coagulation pathway
Fibroblast	1	0.4503	1.00545	0.0481162	0.99066	Abnormality of the common coagulation pathway
Adipocytes	1	0.7729	0.886767	-0.764951	1	Abnormality of the common coagulation pathway
Ventricular_Cardiomyocyte	1	0.8489	0.839316	-1.01445	1	Abnormality of the common coagulation pathway
Atrial_Cardiomyocyte	1	0.8674	0.832209	-1.09317	1	Abnormality of the common coagulation pathway
Smooth_muscle_cells	1	0.8682	0.862257	-1.07026	1	Abnormality of the common coagulation pathway
Pericytes	1	0.945	0.847931	-1.44531	1	Abnormality of the common coagulation pathway
Neuronal	1	1	0.675142	-2.61024	1	Abnormality of the common coagulation pathway
Fibroblast	1	0.0014	1.11109	3.16965	0.0154	Wide nasal bridge
Pericytes	1	0.0127	1.07704	2.3484	0.06985	Wide nasal bridge
Neuronal	1	0.0948	1.05205	1.34601	0.3476	Wide nasal bridge
Smooth_muscle_cells	1	0.1697	1.03777	0.950056	0.466675	Wide nasal bridge
Mesothelial	1	0.3023	1.02603	0.494673	0.66506	Wide nasal bridge
Adipocytes	1	0.6586	0.980627	-0.426271	0.9632	Wide nasal bridge
Endothelial	1	0.6885	0.972459	-0.510109	0.9632	Wide nasal bridge
Lymphoid	1	0.8396	0.943101	-0.997893	0.9632	Wide nasal bridge
Ventricular_Cardiomyocyte	1	0.8581	0.947549	-1.06405	0.9632	Wide nasal bridge
Atrial_Cardiomyocyte	1	0.9124	0.937243	-1.3284	0.9632	Wide nasal bridge
Myeloid	1	0.9632	0.901794	-1.72411	0.9632	Wide nasal bridge
Fibroblast	1	0.0177	1.15693	2.26505	0.1947	Broad nasal tip
Pericytes	1	0.0628	1.10231	1.57957	0.322025	Broad nasal tip
Adipocytes	1	0.1039	1.11582	1.29341	0.322025	Broad nasal tip
Neuronal	1	0.1171	1.0912	1.19704	0.322025	Broad nasal tip
Mesothelial	1	0.4077	1.01696	0.161133	0.690113	Broad nasal tip
Smooth_muscle_cells	1	0.4771	0.99972	-0.00353598	0.690113	Broad nasal tip
Ventricular_Cardiomyocyte	1	0.5	0.99576	-0.0442677	0.690113	Broad nasal tip
Atrial_Cardiomyocyte	1	0.5019	0.996056	-0.0428972	0.690113	Broad nasal tip
Lymphoid	1	0.9288	0.845078	-1.3788	0.9796	Broad nasal tip
Myeloid	1	0.9414	0.834693	-1.48513	0.9796	Broad nasal tip
Endothelial	1	0.9796	0.801142	-1.90867	0.9796	Broad nasal tip
Endothelial	1	0.0062	1.66874	2.99282	0.0682	Abnormality of the intrinsic pathway
Pericytes	1	0.1848	1.11759	0.836786	0.8067	Abnormality of the intrinsic pathway
Adipocytes	1	0.4403	1.00688	0.0355123	0.8067	Abnormality of the intrinsic pathway
Mesothelial	1	0.4772	0.971919	-0.124059	0.8067	Abnormality of the intrinsic pathway
Fibroblast	1	0.5594	0.963497	-0.242862	0.8067	Abnormality of the intrinsic pathway
Lymphoid	1	0.5941	0.909546	-0.372182	0.8067	Abnormality of the intrinsic pathway
Myeloid	1	0.6501	0.878213	-0.504026	0.8067	Abnormality of the intrinsic pathway
Smooth_muscle_cells	1	0.6575	0.918599	-0.474397	0.8067	Abnormality of the intrinsic pathway
Ventricular_Cardiomyocyte	1	0.7282	0.867882	-0.643846	0.8067	Abnormality of the intrinsic pathway
Neuronal	1	0.7627	0.879759	-0.733205	0.8067	Abnormality of the intrinsic pathway
Atrial_Cardiomyocyte	1	0.8067	0.826506	-0.884136	0.8067	Abnormality of the intrinsic pathway
Atrial_Cardiomyocyte	1	0.1744	1.23258	0.906172	0.54736	Incomitant strabismus
Fibroblast	1	0.2643	1.10177	0.526919	0.54736	Incomitant strabismus
Adipocytes	1	0.312	1.0856	0.342044	0.54736	Incomitant strabismus
Neuronal	1	0.3352	1.04165	0.197198	0.54736	Incomitant strabismus
Smooth_muscle_cells	1	0.3489	1.05023	0.227707	0.54736	Incomitant strabismus
Mesothelial	1	0.3974	0.996643	-0.0112857	0.54736	Incomitant strabismus
Pericytes	1	0.4116	1.01019	0.0568618	0.54736	Incomitant strabismus
Endothelial	1	0.4863	0.961512	-0.128629	0.54736	Incomitant strabismus
Ventricular_Cardiomyocyte	1	0.4929	0.971983	-0.103393	0.54736	Incomitant strabismus
Myeloid	1	0.4976	0.949057	-0.16437	0.54736	Incomitant strabismus
Lymphoid	1	0.9735	0.560567	-1.39747	0.9735	Incomitant strabismus
Ventricular_Cardiomyocyte	1	0.132	1.45115	1.12378	0.6545	Decreased mean corpuscular volume
Atrial_Cardiomyocyte	1	0.1605	1.35864	0.920631	0.6545	Decreased mean corpuscular volume
Smooth_muscle_cells	1	0.2241	1.17989	0.536603	0.6545	Decreased mean corpuscular volume
Lymphoid	1	0.238	1.18525	0.399398	0.6545	Decreased mean corpuscular volume
Adipocytes	1	0.4254	0.986929	-0.0345634	0.7361	Decreased mean corpuscular volume
Myeloid	1	0.5242	0.852668	-0.309733	0.7361	Decreased mean corpuscular volume
Pericytes	1	0.5454	0.937903	-0.231777	0.7361	Decreased mean corpuscular volume
Fibroblast	1	0.6377	0.865436	-0.448826	0.7361	Decreased mean corpuscular volume
Mesothelial	1	0.645	0.780373	-0.486413	0.7361	Decreased mean corpuscular volume
Endothelial	1	0.6832	0.742303	-0.576401	0.7361	Decreased mean corpuscular volume
Neuronal	1	0.7361	0.807504	-0.597646	0.7361	Decreased mean corpuscular volume
Lymphoid	1	0.0001	2.06836	6.00276	0.0011	Abnormal mean corpuscular volume
Smooth_muscle_cells	1	0.0065	1.38424	3.03447	0.03575	Abnormal mean corpuscular volume
Endothelial	1	0.0205	1.38544	2.30649	0.0751667	Abnormal mean corpuscular volume
Myeloid	1	0.0498	1.31849	1.78911	0.13695	Abnormal mean corpuscular volume
Mesothelial	1	0.1083	1.21756	1.28846	0.23826	Abnormal mean corpuscular volume
Pericytes	1	0.6124	0.962888	-0.36582	1	Abnormal mean corpuscular volume
Neuronal	1	0.9957	0.750566	-2.05338	1	Abnormal mean corpuscular volume
Ventricular_Cardiomyocyte	1	1	0.495723	-3.2783	1	Abnormal mean corpuscular volume
Adipocytes	1	1	0.528388	-3.31493	1	Abnormal mean corpuscular volume
Atrial_Cardiomyocyte	1	1	0.484542	-3.47051	1	Abnormal mean corpuscular volume
Fibroblast	1	1	0.579634	-3.83307	1	Abnormal mean corpuscular volume
Endothelial	1	0.2082	1.25507	0.737969	0.680167	Abnormality of the extrinsic pathway
Mesothelial	1	0.2259	1.18187	0.527344	0.680167	Abnormality of the extrinsic pathway
Pericytes	1	0.2749	1.08025	0.38485	0.680167	Abnormality of the extrinsic pathway
Lymphoid	1	0.2899	1.11111	0.307731	0.680167	Abnormality of the extrinsic pathway
Smooth_muscle_cells	1	0.4628	0.982503	-0.0691959	0.680167	Abnormality of the extrinsic pathway
Fibroblast	1	0.4731	0.984214	-0.070745	0.680167	Abnormality of the extrinsic pathway
Myeloid	1	0.5151	0.911943	-0.245412	0.680167	Abnormality of the extrinsic pathway
Adipocytes	1	0.5164	0.940087	-0.206157	0.680167	Abnormality of the extrinsic pathway
Neuronal	1	0.5565	0.925429	-0.309157	0.680167	Abnormality of the extrinsic pathway
Ventricular_Cardiomyocyte	1	0.648	0.854383	-0.471477	0.7128	Abnormality of the extrinsic pathway
Atrial_Cardiomyocyte	1	0.7331	0.800586	-0.675398	0.7331	Abnormality of the extrinsic pathway
Lymphoid	1	0	1.89985	17.5072	0	Abnormal cellular immune system morphology
Myeloid	1	0	1.57206	11.2358	0	Abnormal cellular immune system morphology
Endothelial	1	0.3186	1.0218	0.452754	1	Abnormal cellular immune system morphology
Ventricular_Cardiomyocyte	1	0.9996	0.856842	-3.30603	1	Abnormal cellular immune system morphology
Mesothelial	1	1	0.812141	-4.00056	1	Abnormal cellular immune system morphology
Atrial_Cardiomyocyte	1	1	0.810223	-4.56757	1	Abnormal cellular immune system morphology
Pericytes	1	1	0.862871	-4.69494	1	Abnormal cellular immune system morphology
Smooth_muscle_cells	1	1	0.826214	-4.87149	1	Abnormal cellular immune system morphology
Adipocytes	1	1	0.792403	-5.09561	1	Abnormal cellular immune system morphology
Neuronal	1	1	0.786627	-6.18771	1	Abnormal cellular immune system morphology
Fibroblast	1	1	0.788087	-6.72388	1	Abnormal cellular immune system morphology
Lymphoid	1	0	1.24625	10.001	0	Abnormality of the immune system
Myeloid	1	0	1.19075	7.7504	0	Abnormality of the immune system
Endothelial	1	0.0358	1.04185	1.81257	0.131267	Abnormality of the immune system
Mesothelial	1	0.378	1.0068	0.294354	1	Abnormality of the immune system
Fibroblast	1	0.974	0.971149	-1.92356	1	Abnormality of the immune system
Adipocytes	1	0.9834	0.958239	-2.12924	1	Abnormality of the immune system
Neuronal	1	1	0.932372	-4.12655	1	Abnormality of the immune system
Pericytes	1	1	0.938905	-4.33187	1	Abnormality of the immune system
Smooth_muscle_cells	1	1	0.918096	-4.74698	1	Abnormality of the immune system
Ventricular_Cardiomyocyte	1	1	0.894241	-4.99158	1	Abnormality of the immune system
Atrial_Cardiomyocyte	1	1	0.891826	-5.30694	1	Abnormality of the immune system
Neuronal	1	0.0515	1.00562	1.51805	0.363367	Mode of inheritance
Adipocytes	1	0.086	1.00575	1.31308	0.363367	Mode of inheritance
Fibroblast	1	0.0991	1.00428	1.25838	0.363367	Mode of inheritance
Smooth_muscle_cells	1	0.1332	1.00417	1.10254	0.3663	Mode of inheritance
Atrial_Cardiomyocyte	1	0.1918	1.00392	0.868423	0.37455	Mode of inheritance
Ventricular_Cardiomyocyte	1	0.2043	1.00394	0.832456	0.37455	Mode of inheritance
Mesothelial	1	0.6102	0.998816	-0.23016	0.958886	Mode of inheritance
Endothelial	1	0.7629	0.99642	-0.690258	0.9735	Mode of inheritance
Pericytes	1	0.7965	0.997434	-0.824656	0.9735	Mode of inheritance
Myeloid	1	0.9432	0.991086	-1.63137	0.9857	Mode of inheritance
Lymphoid	1	0.9857	0.987035	-2.36435	0.9857	Mode of inheritance
Fibroblast	1	0.1041	1.43221	1.23351	0.584344	Digenic inheritance
Neuronal	1	0.176	1.2043	0.538946	0.584344	Digenic inheritance
Lymphoid	1	0.2197	1.23974	0.422388	0.584344	Digenic inheritance
Pericytes	1	0.407	1.0026	0.00785827	0.584344	Digenic inheritance
Smooth_muscle_cells	1	0.4105	1.00457	0.011295	0.584344	Digenic inheritance
Ventricular_Cardiomyocyte	1	0.4175	0.986375	-0.0278227	0.584344	Digenic inheritance
Mesothelial	1	0.4266	0.907606	-0.172687	0.584344	Digenic inheritance
Adipocytes	1	0.445	0.957355	-0.0961249	0.584344	Digenic inheritance
Atrial_Cardiomyocyte	1	0.4781	0.927386	-0.156955	0.584344	Digenic inheritance
Myeloid	1	0.7244	0.652096	-0.625601	0.774	Digenic inheritance
Endothelial	1	0.774	0.618106	-0.721578	0.774	Digenic inheritance
Adipocytes	1	0.0189	1.5484	2.44875	0.2079	Polygenic inheritance
Endothelial	1	0.0623	1.44662	1.69294	0.325967	Polygenic inheritance
Mesothelial	1	0.0889	1.38683	1.45886	0.325967	Polygenic inheritance
Pericytes	1	0.274	1.07568	0.477004	0.73392	Polygenic inheritance
Fibroblast	1	0.3336	1.05877	0.338094	0.73392	Polygenic inheritance
Myeloid	1	0.4611	0.983764	-0.0581306	0.816357	Polygenic inheritance
Lymphoid	1	0.5195	0.936393	-0.22589	0.816357	Polygenic inheritance
Neuronal	1	0.6217	0.919025	-0.430882	0.854838	Polygenic inheritance
Smooth_muscle_cells	1	0.9035	0.773545	-1.16076	1	Polygenic inheritance
Ventricular_Cardiomyocyte	1	1	0.326403	-2.76759	1	Polygenic inheritance
Atrial_Cardiomyocyte	1	1	0.345906	-2.81411	1	Polygenic inheritance
Adipocytes	1	0.1016	1.29289	1.33108	0.6908	Hypolipoproteinemia
Endothelial	1	0.179	1.22801	0.885181	0.6908	Hypolipoproteinemia
Myeloid	1	0.1884	1.22715	0.84002	0.6908	Hypolipoproteinemia
Fibroblast	1	0.4195	1.01339	0.0784169	0.8373	Hypolipoproteinemia
Neuronal	1	0.5122	0.960472	-0.214633	0.8373	Hypolipoproteinemia
Atrial_Cardiomyocyte	1	0.5351	0.960511	-0.174736	0.8373	Hypolipoproteinemia
Pericytes	1	0.5809	0.949518	-0.318984	0.8373	Hypolipoproteinemia
Mesothelial	1	0.6256	0.875587	-0.488643	0.8373	Hypolipoproteinemia
Lymphoid	1	0.8052	0.767675	-0.847186	0.8373	Hypolipoproteinemia
Smooth_muscle_cells	1	0.8292	0.826175	-0.901863	0.8373	Hypolipoproteinemia
Ventricular_Cardiomyocyte	1	0.8373	0.768833	-0.986082	0.8373	Hypolipoproteinemia
Adipocytes	1	0.0319	1.44553	2.1435	0.3509	Hyperlipoproteinemia
Endothelial	1	0.1108	1.31681	1.27135	0.6094	Hyperlipoproteinemia
Neuronal	1	0.3369	1.04238	0.236078	0.87296	Hyperlipoproteinemia
Smooth_muscle_cells	1	0.3944	1.02677	0.146111	0.87296	Hyperlipoproteinemia
Atrial_Cardiomyocyte	1	0.4333	1.01644	0.0757307	0.87296	Hyperlipoproteinemia
Myeloid	1	0.5175	0.951311	-0.187247	0.87296	Hyperlipoproteinemia
Pericytes	1	0.5881	0.949097	-0.340519	0.87296	Hyperlipoproteinemia
Ventricular_Cardiomyocyte	1	0.7077	0.863629	-0.597338	0.87296	Hyperlipoproteinemia
Fibroblast	1	0.7844	0.868022	-0.805843	0.87296	Hyperlipoproteinemia
Mesothelial	1	0.7936	0.798341	-0.826726	0.87296	Hyperlipoproteinemia
Lymphoid	1	0.9724	0.6143	-1.48962	0.9724	Hyperlipoproteinemia
Ventricular_Cardiomyocyte	1	0.0286	1.27561	2.02291	0.1991	Abnormal prosody
Fibroblast	1	0.0362	1.18541	1.91453	0.1991	Abnormal prosody
Adipocytes	1	0.0596	1.20976	1.6734	0.218533	Abnormal prosody
Neuronal	1	0.112	1.13198	1.23296	0.308	Abnormal prosody
Atrial_Cardiomyocyte	1	0.2289	1.09381	0.712737	0.50358	Abnormal prosody
Pericytes	1	0.6313	0.964025	-0.398307	0.9754	Abnormal prosody
Endothelial	1	0.8366	0.855152	-0.981273	0.9754	Abnormal prosody
Mesothelial	1	0.8779	0.836724	-1.10658	0.9754	Abnormal prosody
Myeloid	1	0.9154	0.795097	-1.3061	0.9754	Abnormal prosody
Lymphoid	1	0.9422	0.773773	-1.44997	0.9754	Abnormal prosody
Smooth_muscle_cells	1	0.9754	0.806496	-1.76056	0.9754	Abnormal prosody
Neuronal	1	0.0138	1.11947	2.35822	0.1518	Restricted or repetitive behaviors or interests
Atrial_Cardiomyocyte	1	0.0997	1.08182	1.32014	0.54835	Restricted or repetitive behaviors or interests
Ventricular_Cardiomyocyte	1	0.1776	1.05906	0.918355	0.6512	Restricted or repetitive behaviors or interests
Pericytes	1	0.3274	1.0179	0.415865	0.897325	Restricted or repetitive behaviors or interests
Endothelial	1	0.5449	0.990242	-0.140877	0.897325	Restricted or repetitive behaviors or interests
Adipocytes	1	0.5997	0.98321	-0.282611	0.897325	Restricted or repetitive behaviors or interests
Smooth_muscle_cells	1	0.6468	0.978824	-0.401168	0.897325	Restricted or repetitive behaviors or interests
Fibroblast	1	0.6526	0.980981	-0.412435	0.897325	Restricted or repetitive behaviors or interests
Myeloid	1	0.7866	0.939849	-0.811042	0.9066	Restricted or repetitive behaviors or interests
Mesothelial	1	0.8323	0.931964	-0.976994	0.9066	Restricted or repetitive behaviors or interests
Lymphoid	1	0.9066	0.903359	-1.28476	0.9066	Restricted or repetitive behaviors or interests
Neuronal	1	0.0106	2.54701	3.9327	0.1166	Abnormality of olfactory lobe morphology
Fibroblast	1	0.1596	1.29682	0.856919	0.557425	Abnormality of olfactory lobe morphology
Pericytes	1	0.1864	1.18601	0.577862	0.557425	Abnormality of olfactory lobe morphology
Ventricular_Cardiomyocyte	1	0.2027	1.3406	0.707897	0.557425	Abnormality of olfactory lobe morphology
Atrial_Cardiomyocyte	1	0.272	1.18385	0.398926	0.5984	Abnormality of olfactory lobe morphology
Smooth_muscle_cells	1	0.6234	0.83827	-0.404487	0.9937	Abnormality of olfactory lobe morphology
Adipocytes	1	0.7383	0.708297	-0.645564	0.9937	Abnormality of olfactory lobe morphology
Mesothelial	1	0.8363	0.618143	-0.732618	0.9937	Abnormality of olfactory lobe morphology
Endothelial	1	0.8983	0.472891	-1.00307	0.9937	Abnormality of olfactory lobe morphology
Myeloid	1	0.9827	0.311591	-1.24328	0.9937	Abnormality of olfactory lobe morphology
Lymphoid	1	0.9937	0.23802	-1.35874	0.9937	Abnormality of olfactory lobe morphology
Neuronal	1	0.0203	1.56035	2.56741	0.2233	Abnormal brain N-acetyl aspartate level by MRS
Atrial_Cardiomyocyte	1	0.3676	1.05527	0.204783	0.7863	Abnormal brain N-acetyl aspartate level by MRS
Ventricular_Cardiomyocyte	1	0.3689	1.06169	0.218205	0.7863	Abnormal brain N-acetyl aspartate level by MRS
Smooth_muscle_cells	1	0.3982	1.02427	0.107393	0.7863	Abnormal brain N-acetyl aspartate level by MRS
Myeloid	1	0.4148	1.01238	0.0388931	0.7863	Abnormal brain N-acetyl aspartate level by MRS
Fibroblast	1	0.498	0.975214	-0.123495	0.7863	Abnormal brain N-acetyl aspartate level by MRS
Pericytes	1	0.5235	0.961565	-0.206427	0.7863	Abnormal brain N-acetyl aspartate level by MRS
Adipocytes	1	0.6013	0.898658	-0.388879	0.7863	Abnormal brain N-acetyl aspartate level by MRS
Lymphoid	1	0.6756	0.817186	-0.559727	0.7863	Abnormal brain N-acetyl aspartate level by MRS
Endothelial	1	0.765	0.765633	-0.758883	0.7863	Abnormal brain N-acetyl aspartate level by MRS
Mesothelial	1	0.7863	0.764512	-0.772358	0.7863	Abnormal brain N-acetyl aspartate level by MRS
Adipocytes	1	0.0033	1.55236	3.33971	0.0363	Abnormality of lipoprotein cholesterol concentration
Endothelial	1	0.1947	1.16681	0.850468	0.8934	Abnormality of lipoprotein cholesterol concentration
Neuronal	1	0.3247	1.0487	0.350451	0.8934	Abnormality of lipoprotein cholesterol concentration
Atrial_Cardiomyocyte	1	0.6066	0.941899	-0.340685	0.8934	Abnormality of lipoprotein cholesterol concentration
Smooth_muscle_cells	1	0.6405	0.935279	-0.438626	0.8934	Abnormality of lipoprotein cholesterol concentration
Myeloid	1	0.6421	0.907291	-0.447531	0.8934	Abnormality of lipoprotein cholesterol concentration
Mesothelial	1	0.7039	0.875481	-0.632496	0.8934	Abnormality of lipoprotein cholesterol concentration
Pericytes	1	0.7283	0.922958	-0.648065	0.8934	Abnormality of lipoprotein cholesterol concentration
Fibroblast	1	0.7343	0.915122	-0.658811	0.8934	Abnormality of lipoprotein cholesterol concentration
Ventricular_Cardiomyocyte	1	0.8191	0.836792	-0.907988	0.8934	Abnormality of lipoprotein cholesterol concentration
Lymphoid	1	0.8934	0.759965	-1.15358	0.8934	Abnormality of lipoprotein cholesterol concentration
Lymphoid	1	0	1.30247	10.4145	0	Abnormality of immune system physiology
Myeloid	1	0	1.23742	8.20583	0	Abnormality of immune system physiology
Endothelial	1	0.0081	1.06518	2.37564	0.0297	Abnormality of immune system physiology
Mesothelial	1	0.3428	1.01095	0.398457	0.9427	Abnormality of immune system physiology
Fibroblast	1	0.596	0.99546	-0.250804	1	Abnormality of immune system physiology
Adipocytes	1	0.9336	0.965559	-1.48023	1	Abnormality of immune system physiology
Pericytes	1	0.9999	0.928218	-4.30889	1	Abnormality of immune system physiology
Neuronal	1	1	0.916879	-4.20103	1	Abnormality of immune system physiology
Smooth_muscle_cells	1	1	0.894484	-5.14264	1	Abnormality of immune system physiology
Atrial_Cardiomyocyte	1	1	0.844276	-6.55188	1	Abnormality of immune system physiology
Ventricular_Cardiomyocyte	1	1	0.812267	-7.56614	1	Abnormality of immune system physiology
Myeloid	1	0	7.18677	9.83893	0	Abnormal phagocytosis
Lymphoid	1	0.0531	2.19315	1.88362	0.29205	Abnormal phagocytosis
Endothelial	1	0.9779	0.25191	-1.26427	1	Abnormal phagocytosis
Smooth_muscle_cells	1	0.9984	0.196347	-1.80678	1	Abnormal phagocytosis
Ventricular_Cardiomyocyte	1	0.9989	0.067338	-1.71948	1	Abnormal phagocytosis
Adipocytes	1	0.9992	0.121086	-1.7504	1	Abnormal phagocytosis
Atrial_Cardiomyocyte	1	0.9994	0.0862921	-1.76992	1	Abnormal phagocytosis
Pericytes	1	0.9996	0.207296	-2.24687	1	Abnormal phagocytosis
Mesothelial	1	0.9999	0.129536	-1.49303	1	Abnormal phagocytosis
Neuronal	1	0.9999	0.151443	-2.02177	1	Abnormal phagocytosis
Fibroblast	1	1	0.119888	-2.27327	1	Abnormal phagocytosis
Lymphoid	1	0	2.84382	9.55246	0	B lymphocytopenia
Myeloid	1	0	2.14242	6.04776	0	B lymphocytopenia
Endothelial	1	0.1704	1.16611	0.933046	0.6248	B lymphocytopenia
Pericytes	1	0.9921	0.780146	-2.01124	1	B lymphocytopenia
Smooth_muscle_cells	1	0.9984	0.679958	-2.4069	1	B lymphocytopenia
Adipocytes	1	0.9996	0.620434	-2.4696	1	B lymphocytopenia
Fibroblast	1	0.9999	0.652409	-2.94442	1	B lymphocytopenia
Mesothelial	1	1	0.548614	-2.53007	1	B lymphocytopenia
Neuronal	1	1	0.625665	-2.85726	1	B lymphocytopenia
Ventricular_Cardiomyocyte	1	1	0.486676	-3.14349	1	B lymphocytopenia
Atrial_Cardiomyocyte	1	1	0.462643	-3.42029	1	B lymphocytopenia
Lymphoid	1	0	3.11334	14.2168	0	Abnormal B cell count
Myeloid	1	0	1.89698	6.12205	0	Abnormal B cell count
Endothelial	1	0.168	1.13261	0.956536	0.616	Abnormal B cell count
Mesothelial	1	1	0.621753	-2.75272	1	Abnormal B cell count
Adipocytes	1	1	0.625652	-3.19286	1	Abnormal B cell count
Pericytes	1	1	0.729294	-3.19976	1	Abnormal B cell count
Smooth_muscle_cells	1	1	0.658803	-3.25037	1	Abnormal B cell count
Neuronal	1	1	0.659565	-3.40447	1	Abnormal B cell count
Fibroblast	1	1	0.682351	-3.4676	1	Abnormal B cell count
Ventricular_Cardiomyocyte	1	1	0.437188	-4.43585	1	Abnormal B cell count
Atrial_Cardiomyocyte	1	1	0.454014	-4.51602	1	Abnormal B cell count
Lymphoid	1	0	1.97782	14.2029	0	Abnormal myeloid leukocyte morphology
Myeloid	1	0	1.46678	6.86639	0	Abnormal myeloid leukocyte morphology
Endothelial	1	0.1779	1.05999	0.923058	0.6523	Abnormal myeloid leukocyte morphology
Ventricular_Cardiomyocyte	1	0.5786	0.987203	-0.218083	1	Abnormal myeloid leukocyte morphology
Atrial_Cardiomyocyte	1	0.9754	0.891857	-1.91477	1	Abnormal myeloid leukocyte morphology
Mesothelial	1	0.9983	0.832157	-2.59662	1	Abnormal myeloid leukocyte morphology
Smooth_muscle_cells	1	0.9997	0.848236	-3.17279	1	Abnormal myeloid leukocyte morphology
Pericytes	1	1	0.840575	-4.0927	1	Abnormal myeloid leukocyte morphology
Adipocytes	1	1	0.720949	-5.08341	1	Abnormal myeloid leukocyte morphology
Neuronal	1	1	0.731358	-5.82368	1	Abnormal myeloid leukocyte morphology
Fibroblast	1	1	0.732787	-6.29312	1	Abnormal myeloid leukocyte morphology
Lymphoid	1	0	1.62072	11.6588	0	Abnormal erythrocyte morphology
Myeloid	1	0	1.42602	8.05702	0	Abnormal erythrocyte morphology
Endothelial	1	0.0004	1.18922	3.80296	0.00146667	Abnormal erythrocyte morphology
Mesothelial	1	0.832	0.95138	-0.965294	1	Abnormal erythrocyte morphology
Smooth_muscle_cells	1	0.9927	0.911189	-2.36878	1	Abnormal erythrocyte morphology
Pericytes	1	0.9939	0.926667	-2.4028	1	Abnormal erythrocyte morphology
Adipocytes	1	1	0.858805	-3.32389	1	Abnormal erythrocyte morphology
Neuronal	1	1	0.829546	-4.71701	1	Abnormal erythrocyte morphology
Fibroblast	1	1	0.84282	-4.78376	1	Abnormal erythrocyte morphology
Ventricular_Cardiomyocyte	1	1	0.73673	-5.70513	1	Abnormal erythrocyte morphology
Atrial_Cardiomyocyte	1	1	0.717464	-6.40267	1	Abnormal erythrocyte morphology
Lymphoid	1	0	1.58955	5.75929	0	Anemia of inadequate production
Endothelial	1	0.0006	1.3387	3.55083	0.0033	Anemia of inadequate production
Myeloid	1	0.0323	1.19887	1.96089	0.118433	Anemia of inadequate production
Smooth_muscle_cells	1	0.1515	1.07174	1.00783	0.416625	Anemia of inadequate production
Mesothelial	1	0.5667	0.9777	-0.235145	1	Anemia of inadequate production
Pericytes	1	0.6559	0.974476	-0.437389	1	Anemia of inadequate production
Adipocytes	1	0.9689	0.854424	-1.76104	1	Anemia of inadequate production
Neuronal	1	0.9868	0.864568	-1.95508	1	Anemia of inadequate production
Fibroblast	1	0.9967	0.8402	-2.55426	1	Anemia of inadequate production
Ventricular_Cardiomyocyte	1	1	0.701558	-3.42358	1	Anemia of inadequate production
Atrial_Cardiomyocyte	1	1	0.623523	-4.48457	1	Anemia of inadequate production
Pericytes	1	0.2236	1.12964	0.505851	0.5912	Short telomere length
Lymphoid	1	0.2496	1.16651	0.369357	0.5912	Short telomere length
Fibroblast	1	0.3573	1.04782	0.173014	0.5912	Short telomere length
Smooth_muscle_cells	1	0.3629	1.05038	0.162569	0.5912	Short telomere length
Endothelial	1	0.3639	1.04522	0.107951	0.5912	Short telomere length
Neuronal	1	0.3663	1.00812	0.0269937	0.5912	Short telomere length
Ventricular_Cardiomyocyte	1	0.3972	1.03855	0.101836	0.5912	Short telomere length
Atrial_Cardiomyocyte	1	0.4381	0.99408	-0.0161224	0.5912	Short telomere length
Adipocytes	1	0.5437	0.898395	-0.285473	0.5912	Short telomere length
Mesothelial	1	0.5596	0.847486	-0.366638	0.5912	Short telomere length
Myeloid	1	0.5912	0.811614	-0.42627	0.5912	Short telomere length
Neuronal	1	0.0568	1.63236	2.06006	0.6248	Abnormal brain choline level by MRS
Myeloid	1	0.207	1.29362	0.6604	0.828025	Abnormal brain choline level by MRS
Mesothelial	1	0.2603	1.11533	0.276505	0.828025	Abnormal brain choline level by MRS
Fibroblast	1	0.3011	1.09505	0.346062	0.828025	Abnormal brain choline level by MRS
Lymphoid	1	0.463	0.924951	-0.168731	0.835878	Abnormal brain choline level by MRS
Smooth_muscle_cells	1	0.5594	0.91222	-0.278202	0.835878	Abnormal brain choline level by MRS
Atrial_Cardiomyocyte	1	0.6178	0.840226	-0.431496	0.835878	Abnormal brain choline level by MRS
Endothelial	1	0.6374	0.792346	-0.490161	0.835878	Abnormal brain choline level by MRS
Ventricular_Cardiomyocyte	1	0.6839	0.772745	-0.586423	0.835878	Abnormal brain choline level by MRS
Pericytes	1	0.8067	0.800303	-0.780875	0.8577	Abnormal brain choline level by MRS
Adipocytes	1	0.8577	0.66763	-0.935217	0.8577	Abnormal brain choline level by MRS
Mesothelial	1	0.0541	1.49764	1.89208	0.4664	Abnormal brain lactate level by MRS
Smooth_muscle_cells	1	0.0848	1.27577	1.3927	0.4664	Abnormal brain lactate level by MRS
Endothelial	1	0.2632	1.14229	0.545696	0.848729	Abnormal brain lactate level by MRS
Pericytes	1	0.3214	1.05238	0.325052	0.848729	Abnormal brain lactate level by MRS
Lymphoid	1	0.4291	0.997486	-0.00888312	0.848729	Abnormal brain lactate level by MRS
Myeloid	1	0.5108	0.946657	-0.189436	0.848729	Abnormal brain lactate level by MRS
Neuronal	1	0.5401	0.946543	-0.281383	0.848729	Abnormal brain lactate level by MRS
Ventricular_Cardiomyocyte	1	0.7541	0.825434	-0.727269	0.8643	Abnormal brain lactate level by MRS
Adipocytes	1	0.8059	0.807611	-0.858244	0.8643	Abnormal brain lactate level by MRS
Atrial_Cardiomyocyte	1	0.814	0.795537	-0.886987	0.8643	Abnormal brain lactate level by MRS
Fibroblast	1	0.8643	0.81859	-1.04651	0.8643	Abnormal brain lactate level by MRS
Pericytes	1	0.2225	1.12932	0.50564	0.576812	Abnormal telomere morphology
Lymphoid	1	0.2637	1.14876	0.329822	0.576812	Abnormal telomere morphology
Fibroblast	1	0.357	1.04979	0.181609	0.576812	Abnormal telomere morphology
Smooth_muscle_cells	1	0.3653	1.05027	0.162536	0.576812	Abnormal telomere morphology
Endothelial	1	0.3685	1.04171	0.10085	0.576812	Abnormal telomere morphology
Neuronal	1	0.3712	1.0095	0.0320211	0.576812	Abnormal telomere morphology
Ventricular_Cardiomyocyte	1	0.3832	1.05384	0.140107	0.576812	Abnormal telomere morphology
Atrial_Cardiomyocyte	1	0.4195	1.00659	0.0177505	0.576812	Abnormal telomere morphology
Mesothelial	1	0.5443	0.851386	-0.357568	0.6	Abnormal telomere morphology
Adipocytes	1	0.5491	0.899788	-0.285346	0.6	Abnormal telomere morphology
Myeloid	1	0.6	0.799598	-0.448385	0.6	Abnormal telomere morphology
Pericytes	1	0.2203	1.1315	0.521001	0.581625	Abnormal chromosome morphology
Lymphoid	1	0.2588	1.15991	0.360021	0.581625	Abnormal chromosome morphology
Fibroblast	1	0.3542	1.05257	0.192399	0.581625	Abnormal chromosome morphology
Endothelial	1	0.3579	1.0514	0.123295	0.581625	Abnormal chromosome morphology
Neuronal	1	0.3634	1.01027	0.0341053	0.581625	Abnormal chromosome morphology
Smooth_muscle_cells	1	0.3671	1.04673	0.149417	0.581625	Abnormal chromosome morphology
Ventricular_Cardiomyocyte	1	0.3881	1.04523	0.117851	0.581625	Abnormal chromosome morphology
Atrial_Cardiomyocyte	1	0.423	1.00267	0.00725071	0.581625	Abnormal chromosome morphology
Mesothelial	1	0.5538	0.84825	-0.362586	0.5945	Abnormal chromosome morphology
Adipocytes	1	0.5584	0.89062	-0.306523	0.5945	Abnormal chromosome morphology
Myeloid	1	0.5945	0.803308	-0.438913	0.5945	Abnormal chromosome morphology
Adipocytes	1	0.0783	1.705	1.55908	0.319367	Increased body mass index
Endothelial	1	0.0869	1.79573	1.51919	0.319367	Increased body mass index
Pericytes	1	0.0871	1.40039	1.27401	0.319367	Increased body mass index
Atrial_Cardiomyocyte	1	0.1209	1.53246	1.15923	0.332475	Increased body mass index
Ventricular_Cardiomyocyte	1	0.2758	1.2063	0.425806	0.60676	Increased body mass index
Smooth_muscle_cells	1	0.378	1.03717	0.0952167	0.693	Increased body mass index
Neuronal	1	0.8707	0.683327	-0.840108	0.9833	Increased body mass index
Mesothelial	1	0.8945	0.571552	-0.835094	0.9833	Increased body mass index
Fibroblast	1	0.9669	0.515814	-1.39764	0.9833	Increased body mass index
Lymphoid	1	0.9767	0.324692	-1.20347	0.9833	Increased body mass index
Myeloid	1	0.9833	0.300622	-1.24632	0.9833	Increased body mass index
Myeloid	1	0.0074	2.41149	3.39957	0.0814	Abnormality of glycolipid metabolism
Endothelial	1	0.293	1.13368	0.340218	0.9742	Abnormality of glycolipid metabolism
Adipocytes	1	0.3123	1.09785	0.295874	0.9742	Abnormality of glycolipid metabolism
Ventricular_Cardiomyocyte	1	0.4589	0.985331	-0.0407891	0.9742	Abnormality of glycolipid metabolism
Lymphoid	1	0.4668	0.92569	-0.176987	0.9742	Abnormality of glycolipid metabolism
Atrial_Cardiomyocyte	1	0.6136	0.857864	-0.415229	0.9742	Abnormality of glycolipid metabolism
Smooth_muscle_cells	1	0.7792	0.775473	-0.748159	0.9742	Abnormality of glycolipid metabolism
Mesothelial	1	0.8237	0.697253	-0.769281	0.9742	Abnormality of glycolipid metabolism
Pericytes	1	0.868	0.770605	-0.951342	0.9742	Abnormality of glycolipid metabolism
Fibroblast	1	0.9539	0.646657	-1.37163	0.9742	Abnormality of glycolipid metabolism
Neuronal	1	0.9742	0.634219	-1.29448	0.9742	Abnormality of glycolipid metabolism
Ventricular_Cardiomyocyte	1	0.0479	1.58458	1.8773	0.40205	Abnormal circulating carnitine concentration
Adipocytes	1	0.1212	1.35613	1.22409	0.40205	Abnormal circulating carnitine concentration
Atrial_Cardiomyocyte	1	0.1251	1.3505	1.17212	0.40205	Abnormal circulating carnitine concentration
Neuronal	1	0.1462	1.22214	0.898336	0.40205	Abnormal circulating carnitine concentration
Smooth_muscle_cells	1	0.4533	0.991034	-0.0349985	0.8902	Abnormal circulating carnitine concentration
Pericytes	1	0.5878	0.930968	-0.331291	0.8902	Abnormal circulating carnitine concentration
Fibroblast	1	0.7578	0.841996	-0.712727	0.8902	Abnormal circulating carnitine concentration
Lymphoid	1	0.8163	0.699568	-0.822867	0.8902	Abnormal circulating carnitine concentration
Mesothelial	1	0.834	0.718539	-0.834534	0.8902	Abnormal circulating carnitine concentration
Myeloid	1	0.8456	0.661367	-0.936552	0.8902	Abnormal circulating carnitine concentration
Endothelial	1	0.8902	0.634034	-1.07956	0.8902	Abnormal circulating carnitine concentration
Ventricular_Cardiomyocyte	1	0.0321	1.46062	2.03565	0.3531	Abnormal circulating fatty-acid anion concentration
Atrial_Cardiomyocyte	1	0.0993	1.28763	1.33242	0.54615	Abnormal circulating fatty-acid anion concentration
Neuronal	1	0.2231	1.1122	0.635486	0.735625	Abnormal circulating fatty-acid anion concentration
Adipocytes	1	0.2675	1.11087	0.529295	0.735625	Abnormal circulating fatty-acid anion concentration
Smooth_muscle_cells	1	0.4654	0.993432	-0.035089	0.84843	Abnormal circulating fatty-acid anion concentration
Pericytes	1	0.6028	0.944849	-0.36831	0.84843	Abnormal circulating fatty-acid anion concentration
Lymphoid	1	0.7067	0.833561	-0.630991	0.84843	Abnormal circulating fatty-acid anion concentration
Endothelial	1	0.7072	0.84278	-0.638701	0.84843	Abnormal circulating fatty-acid anion concentration
Fibroblast	1	0.7473	0.885218	-0.704604	0.84843	Abnormal circulating fatty-acid anion concentration
Myeloid	1	0.7713	0.793893	-0.783535	0.84843	Abnormal circulating fatty-acid anion concentration
Mesothelial	1	0.8575	0.764222	-0.956408	0.8575	Abnormal circulating fatty-acid anion concentration
Ventricular_Cardiomyocyte	1	0.2245	1.20945	0.707481	0.604862	Abnormal circulating phytanic acid concentration
Adipocytes	1	0.2544	1.1478	0.531621	0.604862	Abnormal circulating phytanic acid concentration
Pericytes	1	0.259	1.09202	0.460331	0.604862	Abnormal circulating phytanic acid concentration
Neuronal	1	0.2881	1.06868	0.294876	0.604862	Abnormal circulating phytanic acid concentration
Smooth_muscle_cells	1	0.3258	1.07125	0.291666	0.604862	Abnormal circulating phytanic acid concentration
Fibroblast	1	0.3957	1.02804	0.131059	0.604862	Abnormal circulating phytanic acid concentration
Atrial_Cardiomyocyte	1	0.4257	1.01311	0.0457008	0.604862	Abnormal circulating phytanic acid concentration
Lymphoid	1	0.4399	0.970014	-0.0860455	0.604862	Abnormal circulating phytanic acid concentration
Endothelial	1	0.534	0.913594	-0.259308	0.652667	Abnormal circulating phytanic acid concentration
Mesothelial	1	0.6683	0.816756	-0.558096	0.73513	Abnormal circulating phytanic acid concentration
Myeloid	1	0.8453	0.676825	-0.932206	0.8453	Abnormal circulating phytanic acid concentration
Ventricular_Cardiomyocyte	1	0.2408	1.17906	0.631057	0.559044	Abnormal circulating long-chain fatty-acid concentration
Adipocytes	1	0.2723	1.12471	0.465214	0.559044	Abnormal circulating long-chain fatty-acid concentration
Pericytes	1	0.279	1.07616	0.39441	0.559044	Abnormal circulating long-chain fatty-acid concentration
Neuronal	1	0.2966	1.05983	0.264435	0.559044	Abnormal circulating long-chain fatty-acid concentration
Smooth_muscle_cells	1	0.3511	1.05212	0.221659	0.559044	Abnormal circulating long-chain fatty-acid concentration
Fibroblast	1	0.4111	1.01337	0.0643904	0.559044	Abnormal circulating long-chain fatty-acid concentration
Lymphoid	1	0.4252	0.98285	-0.0503115	0.559044	Abnormal circulating long-chain fatty-acid concentration
Endothelial	1	0.4549	0.979348	-0.0655561	0.559044	Abnormal circulating long-chain fatty-acid concentration
Atrial_Cardiomyocyte	1	0.4574	0.996232	-0.0138196	0.559044	Abnormal circulating long-chain fatty-acid concentration
Mesothelial	1	0.6275	0.844368	-0.4934	0.69025	Abnormal circulating long-chain fatty-acid concentration
Myeloid	1	0.827	0.699364	-0.905264	0.827	Abnormal circulating long-chain fatty-acid concentration
Neuronal	1	0.0353	2.06333	2.72033	0.3399	Rhinorrhea
Adipocytes	1	0.0618	1.81161	1.79644	0.3399	Rhinorrhea
Myeloid	1	0.1945	1.3255	0.582501	0.713167	Rhinorrhea
Lymphoid	1	0.6027	0.772557	-0.402574	0.9518	Rhinorrhea
Smooth_muscle_cells	1	0.6345	0.831104	-0.428496	0.9518	Rhinorrhea
Endothelial	1	0.7517	0.644642	-0.670567	0.9518	Rhinorrhea
Pericytes	1	0.7647	0.790299	-0.653871	0.9518	Rhinorrhea
Fibroblast	1	0.7897	0.73578	-0.748761	0.9518	Rhinorrhea
Atrial_Cardiomyocyte	1	0.8712	0.54685	-0.976186	0.9518	Rhinorrhea
Ventricular_Cardiomyocyte	1	0.8961	0.486672	-1.07623	0.9518	Rhinorrhea
Mesothelial	1	0.9518	0.495672	-0.967594	0.9518	Rhinorrhea
Neuronal	1	0.036	2.06525	2.7647	0.33165	Abnormal nasal mucus secretion
Adipocytes	1	0.0603	1.81681	1.81944	0.33165	Abnormal nasal mucus secretion
Myeloid	1	0.202	1.31522	0.559542	0.740667	Abnormal nasal mucus secretion
Lymphoid	1	0.6133	0.770842	-0.414086	0.9518	Abnormal nasal mucus secretion
Smooth_muscle_cells	1	0.6297	0.836693	-0.41167	0.9518	Abnormal nasal mucus secretion
Endothelial	1	0.7472	0.645765	-0.672865	0.9518	Abnormal nasal mucus secretion
Pericytes	1	0.7598	0.79204	-0.642089	0.9518	Abnormal nasal mucus secretion
Fibroblast	1	0.7977	0.734175	-0.774801	0.9518	Abnormal nasal mucus secretion
Atrial_Cardiomyocyte	1	0.8694	0.547155	-0.973458	0.9518	Abnormal nasal mucus secretion
Ventricular_Cardiomyocyte	1	0.8934	0.484708	-1.06519	0.9518	Abnormal nasal mucus secretion
Mesothelial	1	0.9518	0.496559	-0.964908	0.9518	Abnormal nasal mucus secretion
Lymphoid	1	0	3.89655	14.3732	0	Impaired antigen-specific response
Myeloid	1	0.0006	1.79798	4.02558	0.0033	Impaired antigen-specific response
Endothelial	1	0.7361	0.876071	-0.674786	1	Impaired antigen-specific response
Adipocytes	1	0.9944	0.680488	-2.02805	1	Impaired antigen-specific response
Smooth_muscle_cells	1	0.9998	0.613463	-2.75022	1	Impaired antigen-specific response
Mesothelial	1	1	0.570867	-2.28715	1	Impaired antigen-specific response
Fibroblast	1	1	0.640389	-2.93927	1	Impaired antigen-specific response
Pericytes	1	1	0.630242	-3.301	1	Impaired antigen-specific response
Neuronal	1	1	0.527844	-3.52871	1	Impaired antigen-specific response
Atrial_Cardiomyocyte	1	1	0.417474	-3.55389	1	Impaired antigen-specific response
Ventricular_Cardiomyocyte	1	1	0.384132	-3.61182	1	Impaired antigen-specific response
Lymphoid	1	0.0013	3.56826	4.99146	0.0143	Reduced antigen-specific T cell proliferation
Myeloid	1	0.04	2.17043	2.27722	0.22	Reduced antigen-specific T cell proliferation
Adipocytes	1	0.394	1.00727	0.0175706	0.9981	Reduced antigen-specific T cell proliferation
Smooth_muscle_cells	1	0.4952	0.943793	-0.156491	0.9981	Reduced antigen-specific T cell proliferation
Endothelial	1	0.7784	0.640376	-0.74033	0.9981	Reduced antigen-specific T cell proliferation
Pericytes	1	0.9307	0.662415	-1.15427	0.9981	Reduced antigen-specific T cell proliferation
Fibroblast	1	0.9309	0.615292	-1.21933	0.9981	Reduced antigen-specific T cell proliferation
Mesothelial	1	0.9567	0.503283	-1.03808	0.9981	Reduced antigen-specific T cell proliferation
Atrial_Cardiomyocyte	1	0.9949	0.274805	-1.72863	0.9981	Reduced antigen-specific T cell proliferation
Neuronal	1	0.9981	0.411935	-1.70625	0.9981	Reduced antigen-specific T cell proliferation
Ventricular_Cardiomyocyte	1	0.9981	0.190681	-1.83004	0.9981	Reduced antigen-specific T cell proliferation
Lymphoid	1	0	1.17903	4.4709	0	Abnormality of digestive system morphology
Myeloid	1	0.0002	1.14897	3.71581	0.0011	Abnormality of digestive system morphology
Mesothelial	1	0.0504	1.0634	1.67155	0.1848	Abnormality of digestive system morphology
Endothelial	1	0.1818	1.03389	0.899904	0.49995	Abnormality of digestive system morphology
Fibroblast	1	0.4192	1.00467	0.188713	0.92224	Abnormality of digestive system morphology
Smooth_muscle_cells	1	0.6603	0.988143	-0.421457	1	Abnormality of digestive system morphology
Pericytes	1	0.8784	0.972573	-1.18416	1	Abnormality of digestive system morphology
Neuronal	1	0.9598	0.953835	-1.68798	1	Abnormality of digestive system morphology
Adipocytes	1	0.966	0.942755	-1.791	1	Abnormality of digestive system morphology
Ventricular_Cardiomyocyte	1	1	0.851242	-4.30383	1	Abnormality of digestive system morphology
Atrial_Cardiomyocyte	1	1	0.854236	-4.35266	1	Abnormality of digestive system morphology
Lymphoid	1	0.004	1.05921	2.64593	0.044	Abnormality of digestive system physiology
Myeloid	1	0.0722	1.03315	1.46486	0.3696	Abnormality of digestive system physiology
Endothelial	1	0.1267	1.02381	1.13514	0.3696	Abnormality of digestive system physiology
Neuronal	1	0.1344	1.01689	1.10966	0.3696	Abnormality of digestive system physiology
Smooth_muscle_cells	1	0.3559	1.00582	0.373829	0.612386	Abnormality of digestive system physiology
Adipocytes	1	0.3682	1.00621	0.347285	0.612386	Abnormality of digestive system physiology
Pericytes	1	0.3897	1.00348	0.274371	0.612386	Abnormality of digestive system physiology
Mesothelial	1	0.82	0.980935	-0.920198	0.9997	Abnormality of digestive system physiology
Fibroblast	1	0.9578	0.976515	-1.71668	0.9997	Abnormality of digestive system physiology
Atrial_Cardiomyocyte	1	0.9979	0.948666	-2.78772	0.9997	Abnormality of digestive system physiology
Ventricular_Cardiomyocyte	1	0.9997	0.933383	-3.48193	0.9997	Abnormality of digestive system physiology
Lymphoid	1	0	1.08152	4.81978	0	Abnormality of the digestive system
Myeloid	1	0.0013	1.04991	2.94719	0.00715	Abnormality of the digestive system
Endothelial	1	0.1557	1.01595	1.00315	0.526625	Abnormality of the digestive system
Pericytes	1	0.1915	1.00847	0.881309	0.526625	Abnormality of the digestive system
Smooth_muscle_cells	1	0.3832	1.00354	0.300962	0.84304	Abnormality of the digestive system
Adipocytes	1	0.5384	0.998607	-0.103111	0.987067	Abnormality of the digestive system
Neuronal	1	0.6299	0.99616	-0.333499	0.989843	Abnormality of the digestive system
Mesothelial	1	0.731	0.990552	-0.603658	1	Abnormality of the digestive system
Fibroblast	1	0.8624	0.988463	-1.09962	1	Abnormality of the digestive system
Ventricular_Cardiomyocyte	1	1	0.928691	-4.95343	1	Abnormality of the digestive system
Atrial_Cardiomyocyte	1	1	0.929218	-5.06906	1	Abnormality of the digestive system
Smooth_muscle_cells	1	0.0222	1.88427	2.6798	0.23375	Bilateral renal agenesis
Fibroblast	1	0.0425	1.61444	2.06336	0.23375	Bilateral renal agenesis
Neuronal	1	0.0713	1.51687	1.58368	0.261433	Bilateral renal agenesis
Mesothelial	1	0.1398	1.39183	0.886475	0.38445	Bilateral renal agenesis
Atrial_Cardiomyocyte	1	0.2069	1.27276	0.694121	0.45518	Bilateral renal agenesis
Adipocytes	1	0.3473	1.05799	0.150656	0.636717	Bilateral renal agenesis
Ventricular_Cardiomyocyte	1	0.9252	0.502047	-1.21509	0.992	Bilateral renal agenesis
Pericytes	1	0.9727	0.597934	-1.47745	0.992	Bilateral renal agenesis
Myeloid	1	0.983	0.363506	-1.33891	0.992	Bilateral renal agenesis
Lymphoid	1	0.9848	0.358314	-1.34551	0.992	Bilateral renal agenesis
Endothelial	1	0.992	0.305421	-1.54156	0.992	Bilateral renal agenesis
Mesothelial	1	0.028	2.38558	2.84935	0.308	Congenital posterior urethral valve
Fibroblast	1	0.0655	1.50819	1.61582	0.36025	Congenital posterior urethral valve
Adipocytes	1	0.1547	1.36428	0.893164	0.567233	Congenital posterior urethral valve
Smooth_muscle_cells	1	0.2793	1.13133	0.359638	0.768075	Congenital posterior urethral valve
Atrial_Cardiomyocyte	1	0.5107	0.906662	-0.219147	0.9169	Congenital posterior urethral valve
Neuronal	1	0.7505	0.784206	-0.602172	0.9169	Congenital posterior urethral valve
Ventricular_Cardiomyocyte	1	0.8049	0.629601	-0.848459	0.9169	Congenital posterior urethral valve
Lymphoid	1	0.853	0.576414	-0.830057	0.9169	Congenital posterior urethral valve
Endothelial	1	0.8999	0.501046	-1.04414	0.9169	Congenital posterior urethral valve
Pericytes	1	0.9111	0.686523	-1.06933	0.9169	Congenital posterior urethral valve
Myeloid	1	0.9169	0.488077	-1.00139	0.9169	Congenital posterior urethral valve
Smooth_muscle_cells	1	0	7.19386	14.0804	0	Fetal megacystis
Atrial_Cardiomyocyte	1	0.1638	1.44368	0.854767	0.9009	Fetal megacystis
Pericytes	1	0.2479	1.1302	0.367408	0.902	Fetal megacystis
Ventricular_Cardiomyocyte	1	0.328	1.11867	0.222035	0.902	Fetal megacystis
Neuronal	1	0.9925	0.401838	-1.40607	1	Fetal megacystis
Adipocytes	1	0.994	0.223413	-1.54559	1	Fetal megacystis
Mesothelial	1	0.9995	0.169812	-1.41145	1	Fetal megacystis
Endothelial	1	0.9995	0.0854771	-1.57332	1	Fetal megacystis
Fibroblast	1	0.9995	0.215883	-1.99368	1	Fetal megacystis
Lymphoid	1	0.9999	0.0620362	-1.487	1	Fetal megacystis
Myeloid	1	1	0.0500865	-1.50868	1	Fetal megacystis
Smooth_muscle_cells	1	0	5.49691	15.43	0	Dilatation of the bladder
Endothelial	1	0.2856	1.14115	0.356358	1	Dilatation of the bladder
Pericytes	1	0.4178	0.999212	-0.00328481	1	Dilatation of the bladder
Atrial_Cardiomyocyte	1	0.4581	0.978954	-0.0607935	1	Dilatation of the bladder
Ventricular_Cardiomyocyte	1	0.6982	0.78673	-0.594881	1	Dilatation of the bladder
Adipocytes	1	0.7538	0.765459	-0.697876	1	Dilatation of the bladder
Fibroblast	1	0.9972	0.463185	-2.07579	1	Dilatation of the bladder
Neuronal	1	0.9988	0.501673	-1.78592	1	Dilatation of the bladder
Mesothelial	1	0.9999	0.254484	-1.89871	1	Dilatation of the bladder
Lymphoid	1	1	0.146265	-2.03518	1	Dilatation of the bladder
Myeloid	1	1	0.130845	-2.07547	1	Dilatation of the bladder
Lymphoid	1	0.0136	2.93928	3.42584	0.1496	Noncommunicating hydrocephalus
Adipocytes	1	0.3885	1.01173	0.0260848	0.8947	Noncommunicating hydrocephalus
Ventricular_Cardiomyocyte	1	0.3886	1.03757	0.0791818	0.8947	Noncommunicating hydrocephalus
Neuronal	1	0.3969	0.983764	-0.042892	0.8947	Noncommunicating hydrocephalus
Fibroblast	1	0.4129	1.00816	0.0239175	0.8947	Noncommunicating hydrocephalus
Atrial_Cardiomyocyte	1	0.5583	0.85662	-0.312127	0.8947	Noncommunicating hydrocephalus
Myeloid	1	0.7353	0.642587	-0.634512	0.8947	Noncommunicating hydrocephalus
Pericytes	1	0.781	0.779082	-0.691562	0.8947	Noncommunicating hydrocephalus
Endothelial	1	0.8515	0.538804	-0.876093	0.8947	Noncommunicating hydrocephalus
Smooth_muscle_cells	1	0.8633	0.634546	-0.934898	0.8947	Noncommunicating hydrocephalus
Mesothelial	1	0.8947	0.561658	-0.833714	0.8947	Noncommunicating hydrocephalus
Atrial_Cardiomyocyte	1	0.1162	1.3446	1.22457	0.66748	Abnormal third ventricle morphology
Ventricular_Cardiomyocyte	1	0.142	1.31812	1.09391	0.66748	Abnormal third ventricle morphology
Neuronal	1	0.2949	1.06253	0.272632	0.66748	Abnormal third ventricle morphology
Lymphoid	1	0.3341	1.0643	0.188366	0.66748	Abnormal third ventricle morphology
Pericytes	1	0.4321	1.00224	0.0117093	0.66748	Abnormal third ventricle morphology
Smooth_muscle_cells	1	0.4528	0.992673	-0.0308944	0.66748	Abnormal third ventricle morphology
Fibroblast	1	0.5581	0.945945	-0.26143	0.66748	Abnormal third ventricle morphology
Myeloid	1	0.5781	0.872942	-0.377781	0.66748	Abnormal third ventricle morphology
Endothelial	1	0.604	0.873348	-0.403037	0.66748	Abnormal third ventricle morphology
Mesothelial	1	0.6068	0.855114	-0.45338	0.66748	Abnormal third ventricle morphology
Adipocytes	1	0.8331	0.752663	-0.921172	0.8331	Abnormal third ventricle morphology
Fibroblast	1	0.0047	1.2002	2.86854	0.0517	Abnormal fourth ventricle morphology
Neuronal	1	0.0096	1.20201	2.62109	0.0528	Abnormal fourth ventricle morphology
Mesothelial	1	0.1522	1.11084	1.04034	0.558067	Abnormal fourth ventricle morphology
Pericytes	1	0.485	0.998495	-0.0231335	0.935688	Abnormal fourth ventricle morphology
Ventricular_Cardiomyocyte	1	0.5149	0.99264	-0.0754708	0.935688	Abnormal fourth ventricle morphology
Smooth_muscle_cells	1	0.5304	0.989222	-0.135647	0.935688	Abnormal fourth ventricle morphology
Adipocytes	1	0.6375	0.965179	-0.389297	0.935688	Abnormal fourth ventricle morphology
Atrial_Cardiomyocyte	1	0.6805	0.953566	-0.498023	0.935688	Abnormal fourth ventricle morphology
Endothelial	1	0.8456	0.892845	-0.998689	0.9648	Abnormal fourth ventricle morphology
Lymphoid	1	0.9372	0.837054	-1.42439	0.9648	Abnormal fourth ventricle morphology
Myeloid	1	0.9648	0.810976	-1.6649	0.9648	Abnormal fourth ventricle morphology
Neuronal	1	0.0002	1.39436	4.33028	0.0022	Abnormality of enteric nervous system morphology
Fibroblast	1	0.073	1.12291	1.48259	0.4015	Abnormality of enteric nervous system morphology
Smooth_muscle_cells	1	0.151	1.09573	1.00293	0.4994	Abnormality of enteric nervous system morphology
Pericytes	1	0.1816	1.06839	0.886114	0.4994	Abnormality of enteric nervous system morphology
Ventricular_Cardiomyocyte	1	0.2856	1.06178	0.528197	0.62832	Abnormality of enteric nervous system morphology
Adipocytes	1	0.4973	0.993436	-0.0607214	0.911717	Abnormality of enteric nervous system morphology
Mesothelial	1	0.6776	0.929942	-0.546317	0.950125	Abnormality of enteric nervous system morphology
Atrial_Cardiomyocyte	1	0.691	0.942417	-0.510223	0.950125	Abnormality of enteric nervous system morphology
Lymphoid	1	0.8413	0.865577	-0.993225	0.9983	Abnormality of enteric nervous system morphology
Endothelial	1	0.9577	0.799149	-1.59047	0.9983	Abnormality of enteric nervous system morphology
Myeloid	1	0.9983	0.669555	-2.48429	0.9983	Abnormality of enteric nervous system morphology
Myeloid	1	0	2.72568	9.78391	0	Abnormal erythrocyte sedimentation rate
Lymphoid	1	0	2.36379	7.71369	0	Abnormal erythrocyte sedimentation rate
Endothelial	1	0.0131	1.41586	2.51265	0.0480333	Abnormal erythrocyte sedimentation rate
Mesothelial	1	0.476	0.988264	-0.0700762	1	Abnormal erythrocyte sedimentation rate
Adipocytes	1	1	0.520496	-3.36624	1	Abnormal erythrocyte sedimentation rate
Pericytes	1	1	0.639616	-3.55017	1	Abnormal erythrocyte sedimentation rate
Atrial_Cardiomyocyte	1	1	0.460263	-3.70939	1	Abnormal erythrocyte sedimentation rate
Neuronal	1	1	0.536701	-3.84828	1	Abnormal erythrocyte sedimentation rate
Smooth_muscle_cells	1	1	0.515946	-3.92759	1	Abnormal erythrocyte sedimentation rate
Ventricular_Cardiomyocyte	1	1	0.325977	-4.41575	1	Abnormal erythrocyte sedimentation rate
Fibroblast	1	1	0.484507	-4.7255	1	Abnormal erythrocyte sedimentation rate
Mesothelial	1	0.0273	1.44303	2.25544	0.3003	Abnormal fetal cardiovascular morphology
Ventricular_Cardiomyocyte	1	0.1203	1.21758	1.1957	0.3641	Abnormal fetal cardiovascular morphology
Adipocytes	1	0.1295	1.19362	1.14574	0.3641	Abnormal fetal cardiovascular morphology
Fibroblast	1	0.1324	1.14817	1.12615	0.3641	Abnormal fetal cardiovascular morphology
Atrial_Cardiomyocyte	1	0.408	1.02683	0.153215	0.8976	Abnormal fetal cardiovascular morphology
Endothelial	1	0.5067	0.978119	-0.109742	0.92895	Abnormal fetal cardiovascular morphology
Neuronal	1	0.8459	0.862069	-0.974658	0.9503	Abnormal fetal cardiovascular morphology
Pericytes	1	0.8602	0.873173	-1.03761	0.9503	Abnormal fetal cardiovascular morphology
Lymphoid	1	0.8756	0.769878	-1.06348	0.9503	Abnormal fetal cardiovascular morphology
Myeloid	1	0.9365	0.715101	-1.34141	0.9503	Abnormal fetal cardiovascular morphology
Smooth_muscle_cells	1	0.9503	0.784719	-1.45686	0.9503	Abnormal fetal cardiovascular morphology
Fibroblast	1	0.001	1.20077	3.52045	0.011	Dilatation of the renal pelvis
Neuronal	1	0.0289	1.12457	2.02297	0.15895	Dilatation of the renal pelvis
Adipocytes	1	0.0707	1.11257	1.52665	0.259233	Dilatation of the renal pelvis
Smooth_muscle_cells	1	0.3337	1.02514	0.390232	0.814	Dilatation of the renal pelvis
Mesothelial	1	0.4069	1.01499	0.17554	0.814	Dilatation of the renal pelvis
Endothelial	1	0.444	1.00924	0.107003	0.814	Dilatation of the renal pelvis
Ventricular_Cardiomyocyte	1	0.5322	0.991226	-0.110864	0.836314	Dilatation of the renal pelvis
Atrial_Cardiomyocyte	1	0.8294	0.927558	-0.950907	0.9987	Dilatation of the renal pelvis
Pericytes	1	0.934	0.923952	-1.44899	0.9987	Dilatation of the renal pelvis
Lymphoid	1	0.9593	0.848922	-1.62964	0.9987	Dilatation of the renal pelvis
Myeloid	1	0.9987	0.762398	-2.58499	0.9987	Dilatation of the renal pelvis
Smooth_muscle_cells	1	0.0464	1.54965	1.94868	0.5104	Fetal pyelectasis
Adipocytes	1	0.1748	1.2669	0.849471	0.623456	Fetal pyelectasis
Mesothelial	1	0.252	1.12545	0.337209	0.623456	Fetal pyelectasis
Pericytes	1	0.3791	1.02098	0.0938225	0.623456	Fetal pyelectasis
Atrial_Cardiomyocyte	1	0.3999	1.03224	0.0981504	0.623456	Fetal pyelectasis
Myeloid	1	0.4535	0.944761	-0.140417	0.623456	Fetal pyelectasis
Endothelial	1	0.4948	0.935568	-0.173299	0.623456	Fetal pyelectasis
Fibroblast	1	0.5036	0.962222	-0.154374	0.623456	Fetal pyelectasis
Ventricular_Cardiomyocyte	1	0.5101	0.939683	-0.178534	0.623456	Fetal pyelectasis
Neuronal	1	0.843	0.773213	-0.825497	0.9273	Fetal pyelectasis
Lymphoid	1	0.9615	0.508594	-1.22184	0.9615	Fetal pyelectasis
Fibroblast	1	0.0012	1.17788	3.19799	0.0132	Abnormal renal pelvis morphology
Neuronal	1	0.0335	1.12024	1.96406	0.18425	Abnormal renal pelvis morphology
Adipocytes	1	0.06	1.11658	1.62378	0.22	Abnormal renal pelvis morphology
Smooth_muscle_cells	1	0.1761	1.05854	0.91722	0.484275	Abnormal renal pelvis morphology
Endothelial	1	0.4229	1.01234	0.144936	0.833171	Abnormal renal pelvis morphology
Mesothelial	1	0.4835	0.99851	-0.0175718	0.833171	Abnormal renal pelvis morphology
Ventricular_Cardiomyocyte	1	0.5302	0.992732	-0.0946157	0.833171	Abnormal renal pelvis morphology
Atrial_Cardiomyocyte	1	0.7813	0.941122	-0.797687	0.9983	Abnormal renal pelvis morphology
Pericytes	1	0.9214	0.929004	-1.37304	0.9983	Abnormal renal pelvis morphology
Lymphoid	1	0.9805	0.830651	-1.88161	0.9983	Abnormal renal pelvis morphology
Myeloid	1	0.9983	0.768765	-2.56912	0.9983	Abnormal renal pelvis morphology
Fibroblast	1	0	1.18024	6.94	0	Abnormal external nose morphology
Pericytes	1	0.0009	1.07736	3.2241	0.00495	Abnormal external nose morphology
Neuronal	1	0.0019	1.08585	3.01446	0.00696667	Abnormal external nose morphology
Adipocytes	1	0.0084	1.08472	2.50403	0.0231	Abnormal external nose morphology
Smooth_muscle_cells	1	0.2517	1.01927	0.651561	0.55374	Abnormal external nose morphology
Mesothelial	1	0.4226	1.00699	0.175467	0.774767	Abnormal external nose morphology
Atrial_Cardiomyocyte	1	0.7384	0.977043	-0.659146	1	Abnormal external nose morphology
Ventricular_Cardiomyocyte	1	0.8449	0.962963	-1.01999	1	Abnormal external nose morphology
Endothelial	1	0.974	0.92348	-1.9203	1	Abnormal external nose morphology
Lymphoid	1	1	0.823286	-4.14011	1	Abnormal external nose morphology
Myeloid	1	1	0.814887	-4.41025	1	Abnormal external nose morphology
Pericytes	1	0.0147	2.104	3.3771	0.1617	Abnormal nasal bone morphology
Smooth_muscle_cells	1	0.0431	1.76656	1.92111	0.23705	Abnormal nasal bone morphology
Fibroblast	1	0.4131	1.00597	0.0171612	0.74646	Abnormal nasal bone morphology
Myeloid	1	0.5232	0.818057	-0.325365	0.74646	Abnormal nasal bone morphology
Atrial_Cardiomyocyte	1	0.5357	0.872271	-0.274154	0.74646	Abnormal nasal bone morphology
Ventricular_Cardiomyocyte	1	0.5673	0.83102	-0.344638	0.74646	Abnormal nasal bone morphology
Endothelial	1	0.5932	0.795451	-0.389377	0.74646	Abnormal nasal bone morphology
Neuronal	1	0.6247	0.846529	-0.397504	0.74646	Abnormal nasal bone morphology
Mesothelial	1	0.6657	0.745865	-0.480091	0.74646	Abnormal nasal bone morphology
Adipocytes	1	0.6786	0.762702	-0.531495	0.74646	Abnormal nasal bone morphology
Lymphoid	1	0.7801	0.617492	-0.675987	0.7801	Abnormal nasal bone morphology
Smooth_muscle_cells	1	0.0016	1.10137	3.05677	0.0176	Abnormality of the lower urinary tract
Neuronal	1	0.03	1.05986	1.91016	0.153175	Abnormality of the lower urinary tract
Fibroblast	1	0.0455	1.0488	1.71741	0.153175	Abnormality of the lower urinary tract
Pericytes	1	0.0557	1.04291	1.61486	0.153175	Abnormality of the lower urinary tract
Mesothelial	1	0.14	1.04723	1.08351	0.308	Abnormality of the lower urinary tract
Endothelial	1	0.5549	0.993379	-0.152249	0.911212	Abnormality of the lower urinary tract
Adipocytes	1	0.6208	0.987731	-0.328571	0.911212	Abnormality of the lower urinary tract
Lymphoid	1	0.6627	0.97955	-0.440348	0.911212	Abnormality of the lower urinary tract
Ventricular_Cardiomyocyte	1	0.9649	0.929521	-1.77544	0.9938	Abnormality of the lower urinary tract
Atrial_Cardiomyocyte	1	0.9856	0.919173	-2.10414	0.9938	Abnormality of the lower urinary tract
Myeloid	1	0.9938	0.887926	-2.41707	0.9938	Abnormality of the lower urinary tract
Pericytes	1	0.0176	1.73871	2.90165	0.1936	Abnormal nasal skeleton morphology
Smooth_muscle_cells	1	0.0671	1.49209	1.58615	0.36905	Abnormal nasal skeleton morphology
Fibroblast	1	0.2921	1.09965	0.364809	0.7278	Abnormal nasal skeleton morphology
Myeloid	1	0.3778	1.00834	0.0189522	0.7278	Abnormal nasal skeleton morphology
Endothelial	1	0.5399	0.881554	-0.2857	0.7278	Abnormal nasal skeleton morphology
Neuronal	1	0.5626	0.902647	-0.327004	0.7278	Abnormal nasal skeleton morphology
Lymphoid	1	0.5792	0.839889	-0.367626	0.7278	Abnormal nasal skeleton morphology
Mesothelial	1	0.5857	0.829032	-0.405254	0.7278	Abnormal nasal skeleton morphology
Ventricular_Cardiomyocyte	1	0.6991	0.771296	-0.598713	0.7278	Abnormal nasal skeleton morphology
Atrial_Cardiomyocyte	1	0.7255	0.758429	-0.65899	0.7278	Abnormal nasal skeleton morphology
Adipocytes	1	0.7278	0.773519	-0.642818	0.7278	Abnormal nasal skeleton morphology
Fibroblast	1	0	1.13362	5.70181	0	Abnormal facial shape
Pericytes	1	0	1.08814	4.0512	0	Abnormal facial shape
Smooth_muscle_cells	1	0.0029	1.07328	2.74647	0.0106333	Abnormal facial shape
Adipocytes	1	0.0696	1.04537	1.50041	0.16082	Abnormal facial shape
Neuronal	1	0.0731	1.03821	1.46869	0.16082	Abnormal facial shape
Atrial_Cardiomyocyte	1	0.5323	0.997316	-0.0855295	0.855171	Abnormal facial shape
Endothelial	1	0.5442	0.995686	-0.120661	0.855171	Abnormal facial shape
Ventricular_Cardiomyocyte	1	0.9068	0.957419	-1.3109	1	Abnormal facial shape
Mesothelial	1	0.9792	0.929282	-1.97806	1	Abnormal facial shape
Lymphoid	1	1	0.868466	-3.42477	1	Abnormal facial shape
Myeloid	1	1	0.85218	-3.85621	1	Abnormal facial shape
Fibroblast	1	0	2.74515	6.23276	0	Arterial rupture
Pericytes	1	0.0095	1.84272	3.35401	0.05225	Arterial rupture
Neuronal	1	0.0932	1.39255	1.2873	0.341733	Arterial rupture
Adipocytes	1	0.2305	1.20478	0.574221	0.633875	Arterial rupture
Mesothelial	1	0.3991	0.961646	-0.0914618	0.8602	Arterial rupture
Smooth_muscle_cells	1	0.4692	0.974304	-0.0830527	0.8602	Arterial rupture
Endothelial	1	0.9583	0.458398	-1.30716	0.9996	Arterial rupture
Myeloid	1	0.9946	0.339438	-1.48731	0.9996	Arterial rupture
Lymphoid	1	0.9989	0.255041	-1.67095	0.9996	Arterial rupture
Atrial_Cardiomyocyte	1	0.9994	0.238008	-2.07035	0.9996	Arterial rupture
Ventricular_Cardiomyocyte	1	0.9996	0.219405	-2.02207	0.9996	Arterial rupture
Lymphoid	1	0.0438	1.92353	2.17159	0.4818	Abnormal capillary physiology
Adipocytes	1	0.1344	1.35585	1.06089	0.7392	Abnormal capillary physiology
Mesothelial	1	0.2908	1.07586	0.192541	0.82478	Abnormal capillary physiology
Fibroblast	1	0.4133	1.0127	0.0494284	0.82478	Abnormal capillary physiology
Neuronal	1	0.5179	0.929312	-0.248246	0.82478	Abnormal capillary physiology
Atrial_Cardiomyocyte	1	0.6542	0.824155	-0.502267	0.82478	Abnormal capillary physiology
Ventricular_Cardiomyocyte	1	0.6752	0.796722	-0.555732	0.82478	Abnormal capillary physiology
Myeloid	1	0.6964	0.748956	-0.61047	0.82478	Abnormal capillary physiology
Pericytes	1	0.7352	0.851441	-0.613593	0.82478	Abnormal capillary physiology
Endothelial	1	0.7498	0.714967	-0.717273	0.82478	Abnormal capillary physiology
Smooth_muscle_cells	1	0.8866	0.695337	-1.04649	0.8866	Abnormal capillary physiology
Adipocytes	1	0.0662	1.65908	1.75911	0.65186	Capillary fragility
Fibroblast	1	0.3215	1.07843	0.269824	0.65186	Capillary fragility
Pericytes	1	0.3513	1.03904	0.146583	0.65186	Capillary fragility
Neuronal	1	0.4147	0.976529	-0.0735214	0.65186	Capillary fragility
Lymphoid	1	0.4466	0.934776	-0.138491	0.65186	Capillary fragility
Endothelial	1	0.4944	0.90625	-0.210677	0.65186	Capillary fragility
Ventricular_Cardiomyocyte	1	0.5111	0.9175	-0.202442	0.65186	Capillary fragility
Myeloid	1	0.5256	0.863125	-0.292781	0.65186	Capillary fragility
Mesothelial	1	0.5666	0.831515	-0.373802	0.65186	Capillary fragility
Atrial_Cardiomyocyte	1	0.5926	0.849984	-0.383787	0.65186	Capillary fragility
Smooth_muscle_cells	1	0.7347	0.790429	-0.638946	0.7347	Capillary fragility
Endothelial	1	0.0009	1.11761	3.32085	0.0099	Abnormal vascular morphology
Fibroblast	1	0.0168	1.05126	2.17177	0.0924	Abnormal vascular morphology
Pericytes	1	0.1959	1.01811	0.836163	0.459067	Abnormal vascular morphology
Smooth_muscle_cells	1	0.2204	1.02056	0.769893	0.459067	Abnormal vascular morphology
Myeloid	1	0.2252	1.02836	0.748941	0.459067	Abnormal vascular morphology
Lymphoid	1	0.2504	1.02526	0.664577	0.459067	Abnormal vascular morphology
Mesothelial	1	0.3136	1.01691	0.474197	0.4928	Abnormal vascular morphology
Adipocytes	1	0.8609	0.967261	-1.08404	0.9995	Abnormal vascular morphology
Neuronal	1	0.9914	0.940718	-2.32353	0.9995	Abnormal vascular morphology
Ventricular_Cardiomyocyte	1	0.9949	0.918129	-2.51042	0.9995	Abnormal vascular morphology
Atrial_Cardiomyocyte	1	0.9995	0.898568	-3.23903	0.9995	Abnormal vascular morphology
Neuronal	1	0.0407	1.91032	2.38077	0.4477	Decerebrate rigidity
Myeloid	1	0.0911	1.81894	1.47235	0.50105	Decerebrate rigidity
Endothelial	1	0.4253	0.956398	-0.0833011	0.8696	Decerebrate rigidity
Lymphoid	1	0.496	0.869122	-0.232214	0.8696	Decerebrate rigidity
Fibroblast	1	0.5263	0.92414	-0.218646	0.8696	Decerebrate rigidity
Mesothelial	1	0.5912	0.797202	-0.391894	0.8696	Decerebrate rigidity
Adipocytes	1	0.6079	0.821038	-0.396671	0.8696	Decerebrate rigidity
Ventricular_Cardiomyocyte	1	0.8078	0.59734	-0.840076	0.8696	Decerebrate rigidity
Pericytes	1	0.8127	0.758049	-0.758854	0.8696	Decerebrate rigidity
Atrial_Cardiomyocyte	1	0.8388	0.592431	-0.887114	0.8696	Decerebrate rigidity
Smooth_muscle_cells	1	0.8696	0.632276	-0.949708	0.8696	Decerebrate rigidity
Adipocytes	1	0.0982	1.25723	1.34198	0.833525	Neonatal hypoglycemia
Ventricular_Cardiomyocyte	1	0.2226	1.14781	0.714839	0.833525	Neonatal hypoglycemia
Atrial_Cardiomyocyte	1	0.2312	1.13739	0.694886	0.833525	Neonatal hypoglycemia
Endothelial	1	0.3031	1.09728	0.425793	0.833525	Neonatal hypoglycemia
Myeloid	1	0.3825	1.04218	0.175628	0.8415	Neonatal hypoglycemia
Lymphoid	1	0.4809	0.974042	-0.107062	0.8514	Neonatal hypoglycemia
Pericytes	1	0.7221	0.913547	-0.625367	0.8514	Neonatal hypoglycemia
Fibroblast	1	0.7466	0.895781	-0.701351	0.8514	Neonatal hypoglycemia
Mesothelial	1	0.7793	0.819516	-0.798854	0.8514	Neonatal hypoglycemia
Smooth_muscle_cells	1	0.8002	0.857586	-0.829569	0.8514	Neonatal hypoglycemia
Neuronal	1	0.8514	0.844912	-0.964071	0.8514	Neonatal hypoglycemia
Ventricular_Cardiomyocyte	1	0.0724	1.57195	1.57393	0.70235	Gout
Smooth_muscle_cells	1	0.1582	1.24998	0.851069	0.70235	Gout
Atrial_Cardiomyocyte	1	0.2031	1.25841	0.747381	0.70235	Gout
Endothelial	1	0.3349	1.07819	0.197594	0.70235	Gout
Neuronal	1	0.3712	1.00795	0.0273467	0.70235	Gout
Fibroblast	1	0.3831	1.03248	0.125844	0.70235	Gout
Pericytes	1	0.4533	0.985911	-0.0581759	0.703588	Gout
Myeloid	1	0.5117	0.888691	-0.267645	0.703588	Gout
Mesothelial	1	0.6809	0.779236	-0.555039	0.77539	Gout
Lymphoid	1	0.7049	0.748265	-0.603918	0.77539	Gout
Adipocytes	1	0.9498	0.565561	-1.28077	0.9498	Gout
Ventricular_Cardiomyocyte	1	0.0499	1.73011	1.88571	0.352825	Hyperchloremic acidosis
Neuronal	1	0.0766	1.47613	1.58398	0.352825	Hyperchloremic acidosis
Atrial_Cardiomyocyte	1	0.1031	1.48674	1.31534	0.352825	Hyperchloremic acidosis
Adipocytes	1	0.1283	1.3826	1.07937	0.352825	Hyperchloremic acidosis
Mesothelial	1	0.3203	1.03392	0.0816194	0.70466	Hyperchloremic acidosis
Fibroblast	1	0.8204	0.766759	-0.853526	0.9376	Hyperchloremic acidosis
Myeloid	1	0.8474	0.60758	-0.886663	0.9376	Hyperchloremic acidosis
Smooth_muscle_cells	1	0.8995	0.661863	-1.06839	0.9376	Hyperchloremic acidosis
Endothelial	1	0.906	0.551664	-1.06693	0.9376	Hyperchloremic acidosis
Pericytes	1	0.911	0.720135	-1.12275	0.9376	Hyperchloremic acidosis
Lymphoid	1	0.9376	0.506477	-1.11024	0.9376	Hyperchloremic acidosis
Adipocytes	1	0.1088	1.53271	1.19332	0.6798	Renal Fanconi syndrome
Smooth_muscle_cells	1	0.2615	1.16393	0.416808	0.6798	Renal Fanconi syndrome
Myeloid	1	0.2749	1.14053	0.252676	0.6798	Renal Fanconi syndrome
Mesothelial	1	0.3478	0.981149	-0.0354083	0.6798	Renal Fanconi syndrome
Neuronal	1	0.3529	1.01501	0.0397928	0.6798	Renal Fanconi syndrome
Ventricular_Cardiomyocyte	1	0.3708	1.04771	0.0983979	0.6798	Renal Fanconi syndrome
Endothelial	1	0.4968	0.883756	-0.221339	0.7335	Renal Fanconi syndrome
Atrial_Cardiomyocyte	1	0.5798	0.833244	-0.362524	0.7335	Renal Fanconi syndrome
Pericytes	1	0.6353	0.876016	-0.386934	0.7335	Renal Fanconi syndrome
Lymphoid	1	0.7154	0.669635	-0.586735	0.7335	Renal Fanconi syndrome
Fibroblast	1	0.7335	0.783912	-0.627334	0.7335	Renal Fanconi syndrome
Adipocytes	1	0.0689	1.34329	1.60509	0.75053	Ketoacidosis
Mesothelial	1	0.2639	1.12385	0.496265	0.75053	Ketoacidosis
Ventricular_Cardiomyocyte	1	0.2762	1.12052	0.524214	0.75053	Ketoacidosis
Lymphoid	1	0.3872	1.0329	0.124335	0.75053	Ketoacidosis
Atrial_Cardiomyocyte	1	0.521	0.966833	-0.151243	0.75053	Ketoacidosis
Endothelial	1	0.521	0.954331	-0.181351	0.75053	Ketoacidosis
Neuronal	1	0.6484	0.912128	-0.491084	0.75053	Ketoacidosis
Smooth_muscle_cells	1	0.6737	0.904145	-0.515853	0.75053	Ketoacidosis
Fibroblast	1	0.6819	0.911085	-0.531714	0.75053	Ketoacidosis
Myeloid	1	0.6823	0.84478	-0.586678	0.75053	Ketoacidosis
Pericytes	1	0.8079	0.870585	-0.843017	0.8079	Ketoacidosis
Ventricular_Cardiomyocyte	1	0.0128	1.2849	2.35202	0.1254	Organic aciduria
Adipocytes	1	0.0228	1.24195	2.13672	0.1254	Organic aciduria
Atrial_Cardiomyocyte	1	0.2066	1.09248	0.794005	0.69905	Organic aciduria
Neuronal	1	0.2542	1.05845	0.604336	0.69905	Organic aciduria
Smooth_muscle_cells	1	0.3353	1.03596	0.35957	0.73766	Organic aciduria
Pericytes	1	0.6908	0.957234	-0.535893	0.9678	Organic aciduria
Endothelial	1	0.7075	0.922475	-0.583373	0.9678	Organic aciduria
Lymphoid	1	0.776	0.886069	-0.803997	0.9678	Organic aciduria
Mesothelial	1	0.8062	0.883835	-0.871564	0.9678	Organic aciduria
Fibroblast	1	0.9307	0.878471	-1.40522	0.9678	Organic aciduria
Myeloid	1	0.9678	0.76518	-1.6893	0.9678	Organic aciduria
Mesothelial	1	0.0033	1.88062	3.69487	0.0363	Cutaneous syndactyly of toes
Adipocytes	1	0.1426	1.21523	1.07655	0.622325	Cutaneous syndactyly of toes
Atrial_Cardiomyocyte	1	0.1832	1.1812	0.875908	0.622325	Cutaneous syndactyly of toes
Ventricular_Cardiomyocyte	1	0.2263	1.15536	0.718981	0.622325	Cutaneous syndactyly of toes
Fibroblast	1	0.4103	1.01779	0.113852	0.90266	Cutaneous syndactyly of toes
Endothelial	1	0.6869	0.865704	-0.570561	0.9902	Cutaneous syndactyly of toes
Smooth_muscle_cells	1	0.7975	0.85691	-0.823291	0.9902	Cutaneous syndactyly of toes
Neuronal	1	0.8546	0.836978	-0.960642	0.9902	Cutaneous syndactyly of toes
Lymphoid	1	0.9271	0.690187	-1.24527	0.9902	Cutaneous syndactyly of toes
Pericytes	1	0.9548	0.791748	-1.43518	0.9902	Cutaneous syndactyly of toes
Myeloid	1	0.9902	0.564432	-1.7278	0.9902	Cutaneous syndactyly of toes
Mesothelial	1	0.0043	1.08704	2.82003	0.0341	Abnormality of the upper urinary tract
Smooth_muscle_cells	1	0.0075	1.05674	2.4615	0.0341	Abnormality of the upper urinary tract
Fibroblast	1	0.0093	1.0485	2.4078	0.0341	Abnormality of the upper urinary tract
Adipocytes	1	0.0623	1.04158	1.56833	0.17028	Abnormality of the upper urinary tract
Pericytes	1	0.0774	1.02724	1.44653	0.17028	Abnormality of the upper urinary tract
Endothelial	1	0.1625	1.03025	0.982946	0.297917	Abnormality of the upper urinary tract
Myeloid	1	0.539	0.996754	-0.0990484	0.783062	Abnormality of the upper urinary tract
Lymphoid	1	0.5695	0.994125	-0.178555	0.783062	Abnormality of the upper urinary tract
Neuronal	1	0.9632	0.960066	-1.7707	1	Abnormality of the upper urinary tract
Atrial_Cardiomyocyte	1	1	0.886956	-4.12726	1	Abnormality of the upper urinary tract
Ventricular_Cardiomyocyte	1	1	0.858308	-5.00711	1	Abnormality of the upper urinary tract
Adipocytes	1	0.0278	1.37991	2.14838	0.3058	Abnormal circulating nucleobase concentration
Myeloid	1	0.096	1.30535	1.3741	0.528	Abnormal circulating nucleobase concentration
Mesothelial	1	0.2932	1.08796	0.422606	0.766386	Abnormal circulating nucleobase concentration
Pericytes	1	0.3082	1.05003	0.400757	0.766386	Abnormal circulating nucleobase concentration
Smooth_muscle_cells	1	0.4307	1.00914	0.0588553	0.766386	Abnormal circulating nucleobase concentration
Neuronal	1	0.4503	0.994718	-0.0351614	0.766386	Abnormal circulating nucleobase concentration
Ventricular_Cardiomyocyte	1	0.4877	0.989053	-0.0573433	0.766386	Abnormal circulating nucleobase concentration
Endothelial	1	0.6197	0.916649	-0.398482	0.852087	Abnormal circulating nucleobase concentration
Atrial_Cardiomyocyte	1	0.8648	0.804464	-1.06087	0.9815	Abnormal circulating nucleobase concentration
Fibroblast	1	0.9782	0.760431	-1.76495	0.9815	Abnormal circulating nucleobase concentration
Lymphoid	1	0.9815	0.636819	-1.6283	0.9815	Abnormal circulating nucleobase concentration
Mesothelial	1	0.0266	1.39697	2.25565	0.2926	Abnormal blood sodium concentration
Lymphoid	1	0.2732	1.10058	0.533563	0.83336	Abnormal blood sodium concentration
Adipocytes	1	0.2911	1.07205	0.474512	0.83336	Abnormal blood sodium concentration
Ventricular_Cardiomyocyte	1	0.377	1.03968	0.243042	0.83336	Abnormal blood sodium concentration
Endothelial	1	0.3788	1.04015	0.227317	0.83336	Abnormal blood sodium concentration
Myeloid	1	0.5409	0.960725	-0.20641	0.9428	Abnormal blood sodium concentration
Fibroblast	1	0.7012	0.93253	-0.574212	0.9428	Abnormal blood sodium concentration
Atrial_Cardiomyocyte	1	0.7254	0.898672	-0.650408	0.9428	Abnormal blood sodium concentration
Neuronal	1	0.8144	0.886171	-0.884435	0.9428	Abnormal blood sodium concentration
Pericytes	1	0.8585	0.88715	-1.03252	0.9428	Abnormal blood sodium concentration
Smooth_muscle_cells	1	0.9428	0.805939	-1.45021	0.9428	Abnormal blood sodium concentration
Ventricular_Cardiomyocyte	1	0.0018	1.3439	3.16726	0.0198	Abnormal blood monovalent inorganic cation concentration
Atrial_Cardiomyocyte	1	0.005	1.29995	2.85113	0.0275	Abnormal blood monovalent inorganic cation concentration
Adipocytes	1	0.1644	1.10016	0.983641	0.522775	Abnormal blood monovalent inorganic cation concentration
Mesothelial	1	0.1901	1.10064	0.855992	0.522775	Abnormal blood monovalent inorganic cation concentration
Myeloid	1	0.7301	0.918695	-0.648055	0.9837	Abnormal blood monovalent inorganic cation concentration
Lymphoid	1	0.7624	0.905043	-0.735971	0.9837	Abnormal blood monovalent inorganic cation concentration
Endothelial	1	0.885	0.860987	-1.17635	0.9837	Abnormal blood monovalent inorganic cation concentration
Neuronal	1	0.889	0.900148	-1.15801	0.9837	Abnormal blood monovalent inorganic cation concentration
Pericytes	1	0.8953	0.911983	-1.20507	0.9837	Abnormal blood monovalent inorganic cation concentration
Smooth_muscle_cells	1	0.9246	0.876759	-1.37054	0.9837	Abnormal blood monovalent inorganic cation concentration
Fibroblast	1	0.9837	0.842861	-1.98437	0.9837	Abnormal blood monovalent inorganic cation concentration
Endothelial	1	0.0296	1.21668	2.01018	0.2354	Abnormal blood inorganic cation concentration
Myeloid	1	0.0601	1.1888	1.64951	0.2354	Abnormal blood inorganic cation concentration
Pericytes	1	0.0642	1.10548	1.58698	0.2354	Abnormal blood inorganic cation concentration
Ventricular_Cardiomyocyte	1	0.2795	1.05612	0.577051	0.67738	Abnormal blood inorganic cation concentration
Smooth_muscle_cells	1	0.3079	1.03742	0.4644	0.67738	Abnormal blood inorganic cation concentration
Adipocytes	1	0.6207	0.967546	-0.348773	0.9821	Abnormal blood inorganic cation concentration
Atrial_Cardiomyocyte	1	0.7287	0.939969	-0.640929	0.9821	Abnormal blood inorganic cation concentration
Lymphoid	1	0.7288	0.924613	-0.649648	0.9821	Abnormal blood inorganic cation concentration
Mesothelial	1	0.8808	0.875246	-1.16195	0.9821	Abnormal blood inorganic cation concentration
Fibroblast	1	0.9699	0.875488	-1.74369	0.9821	Abnormal blood inorganic cation concentration
Neuronal	1	0.9821	0.855845	-1.83947	0.9821	Abnormal blood inorganic cation concentration
Myeloid	1	0.1036	1.71207	1.40439	0.7139	Oroticaciduria
Endothelial	1	0.1718	1.37666	0.787662	0.7139	Oroticaciduria
Mesothelial	1	0.1947	1.22231	0.462726	0.7139	Oroticaciduria
Adipocytes	1	0.3183	1.09089	0.223339	0.871514	Oroticaciduria
Lymphoid	1	0.4247	0.951942	-0.0941768	0.871514	Oroticaciduria
Smooth_muscle_cells	1	0.5265	0.92157	-0.216805	0.871514	Oroticaciduria
Pericytes	1	0.5546	0.927711	-0.247948	0.871514	Oroticaciduria
Neuronal	1	0.7175	0.805645	-0.559832	0.882	Oroticaciduria
Fibroblast	1	0.7856	0.762345	-0.740078	0.882	Oroticaciduria
Ventricular_Cardiomyocyte	1	0.8364	0.601001	-0.917242	0.882	Oroticaciduria
Atrial_Cardiomyocyte	1	0.882	0.569374	-1.01844	0.882	Oroticaciduria
Myeloid	1	0.0315	1.16019	1.94225	0.3465	Abnormal blood cation concentration
Ventricular_Cardiomyocyte	1	0.1502	1.075	1.04156	0.6039	Abnormal blood cation concentration
Atrial_Cardiomyocyte	1	0.1702	1.06518	0.950211	0.6039	Abnormal blood cation concentration
Pericytes	1	0.2735	1.02826	0.590207	0.6039	Abnormal blood cation concentration
Endothelial	1	0.2745	1.04554	0.579707	0.6039	Abnormal blood cation concentration
Mesothelial	1	0.4304	1.00985	0.125231	0.789067	Abnormal blood cation concentration
Adipocytes	1	0.5612	0.986832	-0.197578	0.81675	Abnormal blood cation concentration
Smooth_muscle_cells	1	0.594	0.984572	-0.268052	0.81675	Abnormal blood cation concentration
Lymphoid	1	0.7738	0.936555	-0.762113	0.945756	Abnormal blood cation concentration
Neuronal	1	0.9931	0.876738	-2.20062	0.997	Abnormal blood cation concentration
Fibroblast	1	0.997	0.871605	-2.53612	0.997	Abnormal blood cation concentration
Atrial_Cardiomyocyte	1	0.0012	1.93046	3.79147	0.01265	Fetal akinesia sequence
Neuronal	1	0.0023	1.77057	3.88107	0.01265	Fetal akinesia sequence
Ventricular_Cardiomyocyte	1	0.0311	1.53667	2.12826	0.114033	Fetal akinesia sequence
Smooth_muscle_cells	1	0.15	1.20145	0.968942	0.4125	Fetal akinesia sequence
Mesothelial	1	0.4673	0.95433	-0.163326	1	Fetal akinesia sequence
Fibroblast	1	0.9041	0.783013	-1.1903	1	Fetal akinesia sequence
Myeloid	1	0.919	0.652128	-1.187	1	Fetal akinesia sequence
Adipocytes	1	0.9576	0.662439	-1.41504	1	Fetal akinesia sequence
Pericytes	1	0.9888	0.69152	-1.80514	1	Fetal akinesia sequence
Lymphoid	1	0.9922	0.506403	-1.67186	1	Fetal akinesia sequence
Endothelial	1	1	0.331293	-2.41596	1	Fetal akinesia sequence
Adipocytes	1	0.0569	1.45177	1.75683	0.6259	Recurrent hypoglycemia
Myeloid	1	0.1629	1.30752	0.954003	0.724167	Recurrent hypoglycemia
Lymphoid	1	0.1975	1.24836	0.762447	0.724167	Recurrent hypoglycemia
Fibroblast	1	0.3754	1.03715	0.187393	0.9158	Recurrent hypoglycemia
Mesothelial	1	0.5116	0.915059	-0.278786	0.9158	Recurrent hypoglycemia
Endothelial	1	0.5651	0.903907	-0.318917	0.9158	Recurrent hypoglycemia
Ventricular_Cardiomyocyte	1	0.6544	0.865307	-0.481246	0.9158	Recurrent hypoglycemia
Pericytes	1	0.7848	0.861427	-0.752883	0.9158	Recurrent hypoglycemia
Atrial_Cardiomyocyte	1	0.8229	0.753488	-0.925275	0.9158	Recurrent hypoglycemia
Smooth_muscle_cells	1	0.8376	0.788132	-0.923587	0.9158	Recurrent hypoglycemia
Neuronal	1	0.9158	0.761378	-1.08559	0.9158	Recurrent hypoglycemia
Ventricular_Cardiomyocyte	1	0.0459	1.24256	1.77973	0.5049	Hyperammonemia
Smooth_muscle_cells	1	0.1543	1.11224	0.999846	0.604175	Hyperammonemia
Adipocytes	1	0.2035	1.10142	0.804645	0.604175	Hyperammonemia
Atrial_Cardiomyocyte	1	0.2197	1.09672	0.743921	0.604175	Hyperammonemia
Pericytes	1	0.4707	0.999638	-0.00391806	0.8627	Hyperammonemia
Mesothelial	1	0.5122	0.977709	-0.149092	0.8627	Hyperammonemia
Neuronal	1	0.6038	0.96126	-0.358122	0.8627	Hyperammonemia
Myeloid	1	0.6759	0.917531	-0.516149	0.8627	Hyperammonemia
Endothelial	1	0.7856	0.87894	-0.81187	0.8627	Hyperammonemia
Lymphoid	1	0.7911	0.865893	-0.832082	0.8627	Hyperammonemia
Fibroblast	1	0.8627	0.893836	-1.08465	0.8627	Hyperammonemia
Endothelial	1	0.0013	4.02013	5.07498	0.0143	Hypertonic dehydration
Mesothelial	1	0.0384	2.52313	2.58453	0.183333	Hypertonic dehydration
Ventricular_Cardiomyocyte	1	0.05	2.0786	1.97727	0.183333	Hypertonic dehydration
Atrial_Cardiomyocyte	1	0.5013	0.88313	-0.223262	0.9998	Hypertonic dehydration
Pericytes	1	0.8886	0.651365	-0.949044	0.9998	Hypertonic dehydration
Adipocytes	1	0.9421	0.424274	-1.13501	0.9998	Hypertonic dehydration
Neuronal	1	0.9928	0.385128	-1.41643	0.9998	Hypertonic dehydration
Myeloid	1	0.9991	0.0895278	-1.4486	0.9998	Hypertonic dehydration
Lymphoid	1	0.9992	0.0793155	-1.45679	0.9998	Hypertonic dehydration
Fibroblast	1	0.9997	0.196403	-2.07699	0.9998	Hypertonic dehydration
Smooth_muscle_cells	1	0.9998	0.112773	-1.96208	0.9998	Hypertonic dehydration
Ventricular_Cardiomyocyte	1	0.0337	1.82657	2.16691	0.3707	Hypoketotic hypoglycemia
Lymphoid	1	0.1661	1.32955	0.735432	0.60214	Hypoketotic hypoglycemia
Atrial_Cardiomyocyte	1	0.17	1.334	0.89559	0.60214	Hypoketotic hypoglycemia
Adipocytes	1	0.2454	1.17457	0.485351	0.60214	Hypoketotic hypoglycemia
Myeloid	1	0.2737	1.16557	0.375075	0.60214	Hypoketotic hypoglycemia
Smooth_muscle_cells	1	0.6248	0.873613	-0.405498	0.9451	Hypoketotic hypoglycemia
Neuronal	1	0.8105	0.773737	-0.748911	0.9451	Hypoketotic hypoglycemia
Endothelial	1	0.8475	0.612341	-0.90884	0.9451	Hypoketotic hypoglycemia
Pericytes	1	0.8582	0.764361	-0.916647	0.9451	Hypoketotic hypoglycemia
Mesothelial	1	0.9016	0.623352	-0.917981	0.9451	Hypoketotic hypoglycemia
Fibroblast	1	0.9451	0.643878	-1.2889	0.9451	Hypoketotic hypoglycemia
Myeloid	1	0.0297	2.72872	2.70759	0.3267	Sea-blue histiocytosis
Fibroblast	1	0.1249	1.38205	0.998128	0.68695	Sea-blue histiocytosis
Smooth_muscle_cells	1	0.3243	1.09693	0.219184	0.8787	Sea-blue histiocytosis
Neuronal	1	0.4107	0.971457	-0.0666568	0.8787	Sea-blue histiocytosis
Lymphoid	1	0.4929	0.859327	-0.227407	0.8787	Sea-blue histiocytosis
Mesothelial	1	0.6818	0.711338	-0.484229	0.8787	Sea-blue histiocytosis
Adipocytes	1	0.7118	0.708444	-0.577979	0.8787	Sea-blue histiocytosis
Endothelial	1	0.7522	0.605201	-0.670357	0.8787	Sea-blue histiocytosis
Pericytes	1	0.7812	0.758124	-0.67412	0.8787	Sea-blue histiocytosis
Ventricular_Cardiomyocyte	1	0.8697	0.479953	-0.970277	0.8787	Sea-blue histiocytosis
Atrial_Cardiomyocyte	1	0.8787	0.496422	-0.982896	0.8787	Sea-blue histiocytosis
Adipocytes	1	0.031	1.90593	2.41504	0.341	Schistocytosis
Fibroblast	1	0.0754	1.45426	1.53904	0.4147	Schistocytosis
Mesothelial	1	0.1625	1.32347	0.727449	0.595833	Schistocytosis
Lymphoid	1	0.2456	1.18423	0.388978	0.6754	Schistocytosis
Neuronal	1	0.4005	0.984696	-0.0466103	0.8811	Schistocytosis
Myeloid	1	0.6404	0.762683	-0.506347	0.9431	Schistocytosis
Endothelial	1	0.7103	0.720088	-0.619169	0.9431	Schistocytosis
Smooth_muscle_cells	1	0.8453	0.697482	-0.894006	0.9431	Schistocytosis
Pericytes	1	0.9132	0.699503	-1.09051	0.9431	Schistocytosis
Ventricular_Cardiomyocyte	1	0.9369	0.486398	-1.24823	0.9431	Schistocytosis
Atrial_Cardiomyocyte	1	0.9431	0.498008	-1.28403	0.9431	Schistocytosis
Pericytes	1	0.1317	1.14706	1.08872	0.49786	Zonular cataract
Endothelial	1	0.1365	1.24417	1.10122	0.49786	Zonular cataract
Smooth_muscle_cells	1	0.1853	1.143	0.839135	0.49786	Zonular cataract
Myeloid	1	0.1992	1.18749	0.789375	0.49786	Zonular cataract
Mesothelial	1	0.2263	1.15021	0.672759	0.49786	Zonular cataract
Neuronal	1	0.3983	1.01238	0.075813	0.730217	Zonular cataract
Adipocytes	1	0.539	0.958451	-0.21809	0.847	Zonular cataract
Ventricular_Cardiomyocyte	1	0.7859	0.8363	-0.80411	0.94369	Zonular cataract
Atrial_Cardiomyocyte	1	0.8383	0.808581	-0.974029	0.94369	Zonular cataract
Fibroblast	1	0.8579	0.850557	-1.02687	0.94369	Zonular cataract
Lymphoid	1	0.9563	0.668785	-1.39005	0.9563	Zonular cataract
Fibroblast	1	0	1.21771	4.68077	0	Upper-limb joint contracture
Neuronal	1	0.0044	1.14982	2.88798	0.0242	Upper-limb joint contracture
Mesothelial	1	0.091	1.09726	1.37558	0.333667	Upper-limb joint contracture
Ventricular_Cardiomyocyte	1	0.2195	1.04949	0.761357	0.603625	Upper-limb joint contracture
Smooth_muscle_cells	1	0.3867	1.01337	0.251048	0.85074	Upper-limb joint contracture
Adipocytes	1	0.5833	0.985408	-0.243528	1	Upper-limb joint contracture
Atrial_Cardiomyocyte	1	0.7105	0.964284	-0.574411	1	Upper-limb joint contracture
Endothelial	1	0.8016	0.939621	-0.850847	1	Upper-limb joint contracture
Pericytes	1	0.9174	0.942439	-1.34407	1	Upper-limb joint contracture
Myeloid	1	0.9923	0.828218	-2.27995	1	Upper-limb joint contracture
Lymphoid	1	1	0.773942	-3.00381	1	Upper-limb joint contracture
Smooth_muscle_cells	1	0.0274	1.27622	2.15919	0.3014	Abnormal circulating alanine concentration
Myeloid	1	0.0587	1.31275	1.69479	0.32285	Abnormal circulating alanine concentration
Endothelial	1	0.2629	1.09921	0.575631	0.70004	Abnormal circulating alanine concentration
Pericytes	1	0.3164	1.0406	0.386038	0.70004	Abnormal circulating alanine concentration
Lymphoid	1	0.3182	1.06913	0.370487	0.70004	Abnormal circulating alanine concentration
Mesothelial	1	0.4556	0.997466	-0.0146651	0.835267	Abnormal circulating alanine concentration
Ventricular_Cardiomyocyte	1	0.5651	0.967281	-0.207918	0.888014	Abnormal circulating alanine concentration
Atrial_Cardiomyocyte	1	0.6751	0.924036	-0.502567	0.928262	Abnormal circulating alanine concentration
Adipocytes	1	0.7847	0.881165	-0.80745	0.959078	Abnormal circulating alanine concentration
Neuronal	1	0.9844	0.790196	-1.68911	0.9963	Abnormal circulating alanine concentration
Fibroblast	1	0.9963	0.743653	-2.24346	0.9963	Abnormal circulating alanine concentration
Endothelial	1	0.2499	1.18651	0.544356	0.6161	Abnormal circulating homocysteine concentration
Adipocytes	1	0.2847	1.11522	0.390514	0.6161	Abnormal circulating homocysteine concentration
Neuronal	1	0.2987	1.05616	0.230789	0.6161	Abnormal circulating homocysteine concentration
Pericytes	1	0.3854	1.0199	0.0951754	0.6161	Abnormal circulating homocysteine concentration
Ventricular_Cardiomyocyte	1	0.3922	1.04919	0.155759	0.6161	Abnormal circulating homocysteine concentration
Smooth_muscle_cells	1	0.4387	0.997751	-0.00865246	0.6161	Abnormal circulating homocysteine concentration
Fibroblast	1	0.4464	0.998188	-0.00813968	0.6161	Abnormal circulating homocysteine concentration
Atrial_Cardiomyocyte	1	0.4915	0.965286	-0.115151	0.6161	Abnormal circulating homocysteine concentration
Lymphoid	1	0.5157	0.910488	-0.248335	0.6161	Abnormal circulating homocysteine concentration
Mesothelial	1	0.6139	0.841295	-0.465236	0.6161	Abnormal circulating homocysteine concentration
Myeloid	1	0.6161	0.832968	-0.465293	0.6161	Abnormal circulating homocysteine concentration
Myeloid	1	0.0229	2.82614	2.95038	0.2519	Bone-marrow foam cells
Lymphoid	1	0.1249	1.54082	0.856663	0.68695	Bone-marrow foam cells
Endothelial	1	0.2623	1.18565	0.311831	0.961767	Bone-marrow foam cells
Pericytes	1	0.3816	1.02364	0.0646033	0.9703	Bone-marrow foam cells
Mesothelial	1	0.478	0.856899	-0.243787	0.9703	Bone-marrow foam cells
Neuronal	1	0.5518	0.880039	-0.280738	0.9703	Bone-marrow foam cells
Smooth_muscle_cells	1	0.7833	0.682771	-0.701538	0.9703	Bone-marrow foam cells
Fibroblast	1	0.787	0.719409	-0.725668	0.9703	Bone-marrow foam cells
Adipocytes	1	0.8945	0.510509	-0.975545	0.9703	Bone-marrow foam cells
Atrial_Cardiomyocyte	1	0.9552	0.359781	-1.22032	0.9703	Bone-marrow foam cells
Ventricular_Cardiomyocyte	1	0.9703	0.28496	-1.33416	0.9703	Bone-marrow foam cells
Atrial_Cardiomyocyte	1	0.0604	1.51566	1.74362	0.42405	Extramedullary hematopoiesis
Ventricular_Cardiomyocyte	1	0.0771	1.46821	1.51163	0.42405	Extramedullary hematopoiesis
Myeloid	1	0.247	1.20267	0.561129	0.815237	Extramedullary hematopoiesis
Endothelial	1	0.3697	1.04507	0.13235	0.815237	Extramedullary hematopoiesis
Lymphoid	1	0.5253	0.902705	-0.269368	0.815237	Extramedullary hematopoiesis
Adipocytes	1	0.5581	0.914077	-0.295586	0.815237	Extramedullary hematopoiesis
Mesothelial	1	0.5677	0.869026	-0.392825	0.815237	Extramedullary hematopoiesis
Smooth_muscle_cells	1	0.5929	0.912611	-0.341328	0.815237	Extramedullary hematopoiesis
Pericytes	1	0.8056	0.83424	-0.805174	0.93742	Extramedullary hematopoiesis
Fibroblast	1	0.8522	0.786478	-0.96134	0.93742	Extramedullary hematopoiesis
Neuronal	1	0.965	0.687639	-1.28316	0.965	Extramedullary hematopoiesis
Atrial_Cardiomyocyte	1	0.0046	1.27755	2.79492	0.0425333	Abnormal thrombosis
Myeloid	1	0.0102	1.31561	2.59042	0.0425333	Abnormal thrombosis
Endothelial	1	0.0116	1.27808	2.44115	0.0425333	Abnormal thrombosis
Mesothelial	1	0.2284	1.08044	0.703323	0.57882	Abnormal thrombosis
Ventricular_Cardiomyocyte	1	0.2631	1.06378	0.613684	0.57882	Abnormal thrombosis
Pericytes	1	0.4532	1.00441	0.063946	0.830867	Abnormal thrombosis
Adipocytes	1	0.7304	0.937477	-0.644316	1	Abnormal thrombosis
Lymphoid	1	0.9273	0.834388	-1.3701	1	Abnormal thrombosis
Smooth_muscle_cells	1	0.9992	0.775489	-2.66637	1	Abnormal thrombosis
Fibroblast	1	0.9996	0.775783	-3.01674	1	Abnormal thrombosis
Neuronal	1	1	0.717835	-3.40961	1	Abnormal thrombosis
Mesothelial	1	0.2069	1.22242	0.592524	0.63624	Reduced antithrombin III activity
Endothelial	1	0.2761	1.15666	0.412739	0.63624	Reduced antithrombin III activity
Lymphoid	1	0.2861	1.1151	0.288156	0.63624	Reduced antithrombin III activity
Pericytes	1	0.3712	1.02527	0.109809	0.63624	Reduced antithrombin III activity
Adipocytes	1	0.3991	1.01589	0.0495654	0.63624	Reduced antithrombin III activity
Fibroblast	1	0.4019	1.02305	0.0948978	0.63624	Reduced antithrombin III activity
Neuronal	1	0.4767	0.951906	-0.176511	0.63624	Reduced antithrombin III activity
Ventricular_Cardiomyocyte	1	0.5157	0.936524	-0.184061	0.63624	Reduced antithrombin III activity
Myeloid	1	0.5658	0.860721	-0.35771	0.63624	Reduced antithrombin III activity
Atrial_Cardiomyocyte	1	0.5784	0.884503	-0.350105	0.63624	Reduced antithrombin III activity
Smooth_muscle_cells	1	0.7615	0.804978	-0.708602	0.7615	Reduced antithrombin III activity
Lymphoid	1	0	2.56268	13.6213	0	Leukocytosis
Myeloid	1	0.0006	1.4269	3.76829	0.0033	Leukocytosis
Endothelial	1	0.495	0.99605	-0.0365902	1	Leukocytosis
Mesothelial	1	0.8953	0.870478	-1.21766	1	Leukocytosis
Adipocytes	1	0.8982	0.887067	-1.23117	1	Leukocytosis
Fibroblast	1	0.9001	0.910463	-1.24451	1	Leukocytosis
Pericytes	1	0.9997	0.802398	-3.01521	1	Leukocytosis
Smooth_muscle_cells	1	1	0.695204	-3.8329	1	Leukocytosis
Neuronal	1	1	0.698576	-3.89435	1	Leukocytosis
Ventricular_Cardiomyocyte	1	1	0.559083	-4.49761	1	Leukocytosis
Atrial_Cardiomyocyte	1	1	0.574811	-4.56996	1	Leukocytosis
Lymphoid	1	0	3.29854	11.0562	0	Autoimmune thrombocytopenia
Myeloid	1	0.028	1.45264	2.15343	0.154	Autoimmune thrombocytopenia
Endothelial	1	0.1138	1.24494	1.24503	0.417267	Autoimmune thrombocytopenia
Smooth_muscle_cells	1	0.9807	0.738825	-1.78525	1	Autoimmune thrombocytopenia
Pericytes	1	0.988	0.77255	-1.89469	1	Autoimmune thrombocytopenia
Adipocytes	1	0.996	0.648752	-2.08483	1	Autoimmune thrombocytopenia
Fibroblast	1	0.9966	0.709617	-2.27463	1	Autoimmune thrombocytopenia
Mesothelial	1	0.9981	0.60877	-1.97374	1	Autoimmune thrombocytopenia
Neuronal	1	1	0.606028	-2.7783	1	Autoimmune thrombocytopenia
Ventricular_Cardiomyocyte	1	1	0.493996	-2.80357	1	Autoimmune thrombocytopenia
Atrial_Cardiomyocyte	1	1	0.497279	-2.89867	1	Autoimmune thrombocytopenia
Lymphoid	1	0.0002	1.86316	5.41908	0.0022	Macrocytic anemia
Myeloid	1	0.0202	1.36503	2.29234	0.06985	Macrocytic anemia
Smooth_muscle_cells	1	0.0209	1.25485	2.26891	0.06985	Macrocytic anemia
Endothelial	1	0.0254	1.31966	2.11259	0.06985	Macrocytic anemia
Mesothelial	1	0.1434	1.16314	1.0809	0.31548	Macrocytic anemia
Pericytes	1	0.7822	0.927945	-0.793544	1	Macrocytic anemia
Neuronal	1	0.9854	0.801786	-1.82406	1	Macrocytic anemia
Adipocytes	1	0.9914	0.741843	-2.03856	1	Macrocytic anemia
Ventricular_Cardiomyocyte	1	1	0.511082	-3.57526	1	Macrocytic anemia
Fibroblast	1	1	0.642398	-3.61731	1	Macrocytic anemia
Atrial_Cardiomyocyte	1	1	0.494737	-3.85146	1	Macrocytic anemia
Lymphoid	1	0.0188	1.80286	2.61448	0.2068	Hypersplenism
Myeloid	1	0.0955	1.42611	1.3966	0.52525	Hypersplenism
Pericytes	1	0.3631	1.03274	0.187994	0.794043	Hypersplenism
Endothelial	1	0.4106	1.02283	0.0796815	0.794043	Hypersplenism
Adipocytes	1	0.4401	1.00012	0.000498374	0.794043	Hypersplenism
Neuronal	1	0.5023	0.958387	-0.201257	0.794043	Hypersplenism
Fibroblast	1	0.5053	0.9739	-0.137638	0.794043	Hypersplenism
Mesothelial	1	0.8269	0.751912	-0.864452	0.9953	Hypersplenism
Smooth_muscle_cells	1	0.8534	0.790281	-0.975259	0.9953	Hypersplenism
Atrial_Cardiomyocyte	1	0.9424	0.656621	-1.37527	0.9953	Hypersplenism
Ventricular_Cardiomyocyte	1	0.9953	0.478206	-2.00659	0.9953	Hypersplenism
Myeloid	1	0.1609	1.35376	0.974337	0.66946	Tubulointerstitial nephritis
Fibroblast	1	0.1901	1.17761	0.796782	0.66946	Tubulointerstitial nephritis
Pericytes	1	0.2178	1.13	0.618558	0.66946	Tubulointerstitial nephritis
Neuronal	1	0.2489	1.09617	0.385008	0.66946	Tubulointerstitial nephritis
Smooth_muscle_cells	1	0.3043	1.0866	0.33541	0.66946	Tubulointerstitial nephritis
Atrial_Cardiomyocyte	1	0.4082	1.02315	0.0758956	0.684357	Tubulointerstitial nephritis
Adipocytes	1	0.4355	0.995258	-0.0162182	0.684357	Tubulointerstitial nephritis
Ventricular_Cardiomyocyte	1	0.5088	0.947801	-0.1661	0.6996	Tubulointerstitial nephritis
Mesothelial	1	0.7542	0.765018	-0.68842	0.88352	Tubulointerstitial nephritis
Endothelial	1	0.8032	0.71446	-0.849261	0.88352	Tubulointerstitial nephritis
Lymphoid	1	0.8923	0.62732	-1.02243	0.8923	Tubulointerstitial nephritis
Smooth_muscle_cells	1	0.0314	1.27532	2.12078	0.3168	Abnormal circulating pyruvate family amino acid concentration
Myeloid	1	0.0576	1.30612	1.67918	0.3168	Abnormal circulating pyruvate family amino acid concentration
Endothelial	1	0.2738	1.09807	0.566038	0.70224	Abnormal circulating pyruvate family amino acid concentration
Pericytes	1	0.3187	1.03991	0.378096	0.70224	Abnormal circulating pyruvate family amino acid concentration
Lymphoid	1	0.3192	1.071	0.381341	0.70224	Abnormal circulating pyruvate family amino acid concentration
Mesothelial	1	0.4575	0.996591	-0.0198548	0.83875	Abnormal circulating pyruvate family amino acid concentration
Ventricular_Cardiomyocyte	1	0.5503	0.970323	-0.187599	0.864757	Abnormal circulating pyruvate family amino acid concentration
Atrial_Cardiomyocyte	1	0.6722	0.924813	-0.500294	0.924275	Abnormal circulating pyruvate family amino acid concentration
Adipocytes	1	0.7884	0.881256	-0.815573	0.9636	Abnormal circulating pyruvate family amino acid concentration
Neuronal	1	0.9815	0.791807	-1.65601	0.9965	Abnormal circulating pyruvate family amino acid concentration
Fibroblast	1	0.9965	0.744123	-2.27439	0.9965	Abnormal circulating pyruvate family amino acid concentration
Smooth_muscle_cells	1	0.139	1.38186	0.867824	0.515075	Hyperisoleucinemia
Neuronal	1	0.1391	1.28785	0.665694	0.515075	Hyperisoleucinemia
Ventricular_Cardiomyocyte	1	0.1415	1.56983	1.05895	0.515075	Hyperisoleucinemia
Pericytes	1	0.1873	1.19368	0.539811	0.515075	Hyperisoleucinemia
Atrial_Cardiomyocyte	1	0.313	1.12419	0.238942	0.6886	Hyperisoleucinemia
Mesothelial	1	0.4955	0.84352	-0.265545	0.7528	Hyperisoleucinemia
Lymphoid	1	0.5188	0.829024	-0.272321	0.7528	Hyperisoleucinemia
Endothelial	1	0.5619	0.796451	-0.344594	0.7528	Hyperisoleucinemia
Adipocytes	1	0.6533	0.764695	-0.4741	0.7528	Hyperisoleucinemia
Fibroblast	1	0.7345	0.762538	-0.614658	0.7528	Hyperisoleucinemia
Myeloid	1	0.7528	0.599841	-0.643569	0.7528	Hyperisoleucinemia
Neuronal	1	0.1338	1.29932	0.7252	0.547433	Abnormal circulating isoleucine concentration
Ventricular_Cardiomyocyte	1	0.1471	1.55704	1.02414	0.547433	Abnormal circulating isoleucine concentration
Smooth_muscle_cells	1	0.1493	1.36482	0.833025	0.547433	Abnormal circulating isoleucine concentration
Pericytes	1	0.1993	1.18094	0.507692	0.548075	Abnormal circulating isoleucine concentration
Atrial_Cardiomyocyte	1	0.3116	1.12321	0.235171	0.68552	Abnormal circulating isoleucine concentration
Mesothelial	1	0.5048	0.841195	-0.271685	0.7432	Abnormal circulating isoleucine concentration
Lymphoid	1	0.5066	0.843619	-0.247808	0.7432	Abnormal circulating isoleucine concentration
Endothelial	1	0.5613	0.792886	-0.351263	0.7432	Abnormal circulating isoleucine concentration
Adipocytes	1	0.6543	0.756956	-0.480125	0.7432	Abnormal circulating isoleucine concentration
Myeloid	1	0.7378	0.615647	-0.62118	0.7432	Abnormal circulating isoleucine concentration
Fibroblast	1	0.7432	0.7578	-0.628972	0.7432	Abnormal circulating isoleucine concentration
Ventricular_Cardiomyocyte	1	0.0925	1.78396	1.45876	0.715825	Hyperleucinemia
Neuronal	1	0.1364	1.29864	0.725238	0.715825	Hyperleucinemia
Atrial_Cardiomyocyte	1	0.2629	1.2056	0.394459	0.715825	Hyperleucinemia
Smooth_muscle_cells	1	0.3	1.123	0.278138	0.715825	Hyperleucinemia
Adipocytes	1	0.3327	1.06568	0.130342	0.715825	Hyperleucinemia
Pericytes	1	0.4592	0.973098	-0.0744227	0.715825	Hyperleucinemia
Mesothelial	1	0.5062	0.843451	-0.266042	0.715825	Hyperleucinemia
Lymphoid	1	0.5206	0.832196	-0.266922	0.715825	Hyperleucinemia
Endothelial	1	0.6828	0.679571	-0.545142	0.81521	Hyperleucinemia
Fibroblast	1	0.7411	0.754252	-0.641266	0.81521	Hyperleucinemia
Myeloid	1	0.818	0.535989	-0.738937	0.818	Hyperleucinemia
Adipocytes	1	0.051	1.29258	1.77359	0.51865	Chiari type I malformation
Pericytes	1	0.1465	1.12511	1.05185	0.51865	Chiari type I malformation
Fibroblast	1	0.1575	1.12586	0.994081	0.51865	Chiari type I malformation
Smooth_muscle_cells	1	0.1886	1.12011	0.824336	0.51865	Chiari type I malformation
Mesothelial	1	0.3852	1.03262	0.168319	0.693	Chiari type I malformation
Myeloid	1	0.4259	1.01579	0.0772599	0.693	Chiari type I malformation
Neuronal	1	0.441	1.00096	0.00689655	0.693	Chiari type I malformation
Endothelial	1	0.5221	0.9686	-0.160982	0.717888	Chiari type I malformation
Lymphoid	1	0.9191	0.738474	-1.25456	0.9502	Chiari type I malformation
Atrial_Cardiomyocyte	1	0.9361	0.761671	-1.39978	0.9502	Chiari type I malformation
Ventricular_Cardiomyocyte	1	0.9502	0.728561	-1.52741	0.9502	Chiari type I malformation
Mesothelial	1	0.0763	1.39681	1.58061	0.3707	Perisylvian polymicrogyria
Neuronal	1	0.0884	1.26729	1.46593	0.3707	Perisylvian polymicrogyria
Fibroblast	1	0.1011	1.22409	1.33688	0.3707	Perisylvian polymicrogyria
Pericytes	1	0.2769	1.06974	0.456032	0.761475	Perisylvian polymicrogyria
Smooth_muscle_cells	1	0.4054	1.0181	0.0960193	0.839117	Perisylvian polymicrogyria
Endothelial	1	0.4577	0.994012	-0.0233898	0.839117	Perisylvian polymicrogyria
Lymphoid	1	0.7107	0.827493	-0.641617	0.8885	Perisylvian polymicrogyria
Atrial_Cardiomyocyte	1	0.7165	0.859747	-0.635359	0.8885	Perisylvian polymicrogyria
Adipocytes	1	0.8088	0.813523	-0.874686	0.8885	Perisylvian polymicrogyria
Ventricular_Cardiomyocyte	1	0.8117	0.79151	-0.903388	0.8885	Perisylvian polymicrogyria
Myeloid	1	0.8885	0.700496	-1.11345	0.8885	Perisylvian polymicrogyria
Neuronal	1	0	1.07613	4.45617	0	Global developmental delay
Pericytes	1	0.0002	1.05516	3.82837	0.0011	Global developmental delay
Fibroblast	1	0.0051	1.0404	2.64057	0.0187	Global developmental delay
Smooth_muscle_cells	1	0.0164	1.03876	2.16598	0.0451	Global developmental delay
Adipocytes	1	0.0418	1.03475	1.71596	0.09196	Global developmental delay
Ventricular_Cardiomyocyte	1	0.6671	0.990628	-0.433988	1	Global developmental delay
Mesothelial	1	0.7272	0.986018	-0.596504	1	Global developmental delay
Endothelial	1	0.914	0.967686	-1.36807	1	Global developmental delay
Atrial_Cardiomyocyte	1	0.932	0.969269	-1.48852	1	Global developmental delay
Lymphoid	1	0.9987	0.927456	-2.87782	1	Global developmental delay
Myeloid	1	1	0.897398	-4.14307	1	Global developmental delay
Adipocytes	1	0.1605	1.35184	0.860233	0.603656	Abnormal circulating arginine concentration
Endothelial	1	0.2194	1.27122	0.560541	0.603656	Abnormal circulating arginine concentration
Fibroblast	1	0.2533	1.14698	0.465063	0.603656	Abnormal circulating arginine concentration
Mesothelial	1	0.2573	1.09899	0.20551	0.603656	Abnormal circulating arginine concentration
Smooth_muscle_cells	1	0.4328	0.994314	-0.0161154	0.603656	Abnormal circulating arginine concentration
Atrial_Cardiomyocyte	1	0.4607	0.952911	-0.110245	0.603656	Abnormal circulating arginine concentration
Pericytes	1	0.47	0.970036	-0.101941	0.603656	Abnormal circulating arginine concentration
Neuronal	1	0.4868	0.934771	-0.189378	0.603656	Abnormal circulating arginine concentration
Ventricular_Cardiomyocyte	1	0.4939	0.918383	-0.183144	0.603656	Abnormal circulating arginine concentration
Lymphoid	1	0.6615	0.742205	-0.507581	0.72765	Abnormal circulating arginine concentration
Myeloid	1	0.8435	0.56964	-0.843867	0.8435	Abnormal circulating arginine concentration
Smooth_muscle_cells	1	0.074	1.40355	1.50544	0.482533	Abnormal circulating proline concentration
Mesothelial	1	0.09	1.54806	1.53584	0.482533	Abnormal circulating proline concentration
Myeloid	1	0.1316	1.43486	1.14582	0.482533	Abnormal circulating proline concentration
Endothelial	1	0.2017	1.27536	0.769974	0.554675	Abnormal circulating proline concentration
Lymphoid	1	0.3737	1.01542	0.040145	0.82214	Abnormal circulating proline concentration
Ventricular_Cardiomyocyte	1	0.5023	0.955275	-0.137026	0.896186	Abnormal circulating proline concentration
Pericytes	1	0.5703	0.93233	-0.307729	0.896186	Abnormal circulating proline concentration
Atrial_Cardiomyocyte	1	0.7871	0.745256	-0.817107	0.9731	Abnormal circulating proline concentration
Neuronal	1	0.9358	0.704643	-1.14754	0.9731	Abnormal circulating proline concentration
Adipocytes	1	0.9731	0.555054	-1.49342	0.9731	Abnormal circulating proline concentration
Fibroblast	1	0.9731	0.634153	-1.56343	0.9731	Abnormal circulating proline concentration
Myeloid	1	0.1064	1.74193	1.31448	0.517825	Abnormal circulating lysine concentration
Fibroblast	1	0.1431	1.31938	0.927898	0.517825	Abnormal circulating lysine concentration
Neuronal	1	0.1695	1.21911	0.572544	0.517825	Abnormal circulating lysine concentration
Adipocytes	1	0.1883	1.30236	0.680424	0.517825	Abnormal circulating lysine concentration
Mesothelial	1	0.4062	0.928574	-0.136376	0.701014	Abnormal circulating lysine concentration
Ventricular_Cardiomyocyte	1	0.4442	0.963945	-0.0746974	0.701014	Abnormal circulating lysine concentration
Atrial_Cardiomyocyte	1	0.4461	0.962441	-0.0817321	0.701014	Abnormal circulating lysine concentration
Smooth_muscle_cells	1	0.8097	0.687684	-0.781081	0.9232	Abnormal circulating lysine concentration
Pericytes	1	0.8583	0.715189	-0.87048	0.9232	Abnormal circulating lysine concentration
Endothelial	1	0.9216	0.438859	-1.05388	0.9232	Abnormal circulating lysine concentration
Lymphoid	1	0.9232	0.44625	-0.979257	0.9232	Abnormal circulating lysine concentration
Adipocytes	1	0.0915	1.23675	1.39325	0.5214	Abnormal tubulointerstitial morphology
Myeloid	1	0.0948	1.29736	1.38503	0.5214	Abnormal tubulointerstitial morphology
Fibroblast	1	0.1427	1.14038	1.058	0.523233	Abnormal tubulointerstitial morphology
Neuronal	1	0.2596	1.07945	0.544976	0.7139	Abnormal tubulointerstitial morphology
Smooth_muscle_cells	1	0.394	1.02551	0.168138	0.8668	Abnormal tubulointerstitial morphology
Pericytes	1	0.5509	0.971758	-0.22475	0.9056	Abnormal tubulointerstitial morphology
Atrial_Cardiomyocyte	1	0.6197	0.93596	-0.364822	0.9056	Abnormal tubulointerstitial morphology
Ventricular_Cardiomyocyte	1	0.6744	0.908288	-0.492173	0.9056	Abnormal tubulointerstitial morphology
Mesothelial	1	0.8959	0.774958	-1.11512	0.9056	Abnormal tubulointerstitial morphology
Lymphoid	1	0.903	0.74861	-1.16936	0.9056	Abnormal tubulointerstitial morphology
Endothelial	1	0.9056	0.752332	-1.22416	0.9056	Abnormal tubulointerstitial morphology
Fibroblast	1	0.0451	1.14179	1.79495	0.4961	Renal hypoplasia
Smooth_muscle_cells	1	0.222	1.06426	0.717426	0.5269	Renal hypoplasia
Adipocytes	1	0.2521	1.06644	0.648009	0.5269	Renal hypoplasia
Pericytes	1	0.3054	1.03273	0.443557	0.5269	Renal hypoplasia
Neuronal	1	0.322	1.03478	0.398095	0.5269	Renal hypoplasia
Mesothelial	1	0.3331	1.04272	0.357299	0.5269	Renal hypoplasia
Atrial_Cardiomyocyte	1	0.3353	1.04193	0.398063	0.5269	Renal hypoplasia
Endothelial	1	0.631	0.954248	-0.378584	0.867625	Renal hypoplasia
Ventricular_Cardiomyocyte	1	0.7842	0.912123	-0.799094	0.928	Renal hypoplasia
Myeloid	1	0.8735	0.85507	-1.12959	0.928	Renal hypoplasia
Lymphoid	1	0.928	0.824848	-1.36325	0.928	Renal hypoplasia
Mesothelial	1	0.0456	1.3905	1.93017	0.2618	Diffuse mesangial sclerosis
Pericytes	1	0.0548	1.21134	1.73265	0.2618	Diffuse mesangial sclerosis
Fibroblast	1	0.0714	1.20242	1.53335	0.2618	Diffuse mesangial sclerosis
Neuronal	1	0.1226	1.1718	1.18047	0.33715	Diffuse mesangial sclerosis
Endothelial	1	0.2972	1.08972	0.445274	0.65384	Diffuse mesangial sclerosis
Smooth_muscle_cells	1	0.3843	1.02898	0.195245	0.70455	Diffuse mesangial sclerosis
Adipocytes	1	0.7197	0.891861	-0.638032	0.9771	Diffuse mesangial sclerosis
Atrial_Cardiomyocyte	1	0.7912	0.854556	-0.815008	0.9771	Diffuse mesangial sclerosis
Ventricular_Cardiomyocyte	1	0.9046	0.769433	-1.24076	0.9771	Diffuse mesangial sclerosis
Myeloid	1	0.9347	0.711785	-1.35719	0.9771	Diffuse mesangial sclerosis
Lymphoid	1	0.9771	0.651923	-1.60587	0.9771	Diffuse mesangial sclerosis
Fibroblast	1	0.0104	1.33148	2.69102	0.06105	Abnormal glomerular mesangium morphology
Pericytes	1	0.0111	1.29353	2.61415	0.06105	Abnormal glomerular mesangium morphology
Mesothelial	1	0.0887	1.26679	1.43146	0.325233	Abnormal glomerular mesangium morphology
Neuronal	1	0.1242	1.15857	1.17652	0.34155	Abnormal glomerular mesangium morphology
Smooth_muscle_cells	1	0.1613	1.13267	0.951451	0.35486	Abnormal glomerular mesangium morphology
Endothelial	1	0.3359	1.06574	0.35554	0.615817	Abnormal glomerular mesangium morphology
Adipocytes	1	0.7228	0.898066	-0.653649	0.9955	Abnormal glomerular mesangium morphology
Myeloid	1	0.9167	0.747511	-1.27768	0.9955	Abnormal glomerular mesangium morphology
Atrial_Cardiomyocyte	1	0.9386	0.767543	-1.42234	0.9955	Abnormal glomerular mesangium morphology
Ventricular_Cardiomyocyte	1	0.9791	0.690536	-1.84152	0.9955	Abnormal glomerular mesangium morphology
Lymphoid	1	0.9955	0.600537	-1.99697	0.9955	Abnormal glomerular mesangium morphology
Smooth_muscle_cells	1	0.0394	1.08348	1.81602	0.1837	Abnormal scalp morphology
Pericytes	1	0.0486	1.06376	1.70882	0.1837	Abnormal scalp morphology
Endothelial	1	0.0501	1.10398	1.68008	0.1837	Abnormal scalp morphology
Mesothelial	1	0.0823	1.08896	1.43286	0.226325	Abnormal scalp morphology
Lymphoid	1	0.2845	1.03595	0.550043	0.6259	Abnormal scalp morphology
Fibroblast	1	0.4701	1.00234	0.0576566	0.794338	Abnormal scalp morphology
Adipocytes	1	0.5402	0.993472	-0.123777	0.794338	Abnormal scalp morphology
Neuronal	1	0.5777	0.989603	-0.234252	0.794338	Abnormal scalp morphology
Myeloid	1	0.8184	0.941694	-0.903372	0.9998	Abnormal scalp morphology
Ventricular_Cardiomyocyte	1	0.9869	0.879114	-2.16801	0.9998	Abnormal scalp morphology
Atrial_Cardiomyocyte	1	0.9998	0.82462	-3.27566	0.9998	Abnormal scalp morphology
Atrial_Cardiomyocyte	1	0	2.0356	9.04126	0	Palpitations
Ventricular_Cardiomyocyte	1	0	1.8626	7.35526	0	Palpitations
Smooth_muscle_cells	1	0.4482	1.00703	0.0729504	1	Palpitations
Pericytes	1	0.5963	0.975658	-0.304291	1	Palpitations
Mesothelial	1	0.6004	0.956948	-0.340888	1	Palpitations
Endothelial	1	0.9044	0.835459	-1.26683	1	Palpitations
Myeloid	1	0.9833	0.745821	-1.86255	1	Palpitations
Adipocytes	1	0.9987	0.725092	-2.49455	1	Palpitations
Lymphoid	1	0.999	0.65849	-2.47673	1	Palpitations
Neuronal	1	0.9997	0.753754	-2.63099	1	Palpitations
Fibroblast	1	1	0.709945	-3.40594	1	Palpitations
Mesothelial	1	0.0301	1.44037	2.21628	0.253	Hypoplastic heart
Atrial_Cardiomyocyte	1	0.046	1.32234	1.81904	0.253	Hypoplastic heart
Endothelial	1	0.3237	1.07413	0.37153	0.778983	Hypoplastic heart
Ventricular_Cardiomyocyte	1	0.3466	1.05979	0.327295	0.778983	Hypoplastic heart
Pericytes	1	0.3946	1.01889	0.157598	0.778983	Hypoplastic heart
Myeloid	1	0.4249	1.01614	0.0766658	0.778983	Hypoplastic heart
Smooth_muscle_cells	1	0.8051	0.872127	-0.862463	0.94	Hypoplastic heart
Neuronal	1	0.8111	0.875652	-0.866102	0.94	Hypoplastic heart
Fibroblast	1	0.8349	0.874795	-0.958464	0.94	Hypoplastic heart
Adipocytes	1	0.8682	0.817391	-1.07689	0.94	Hypoplastic heart
Lymphoid	1	0.94	0.715157	-1.3402	0.94	Hypoplastic heart
Myeloid	1	0.0261	2.0866	2.48582	0.2871	Abnormal circulating glutamine concentration
Endothelial	1	0.136	1.46487	1.0968	0.6402	Abnormal circulating glutamine concentration
Adipocytes	1	0.1746	1.29278	0.826409	0.6402	Abnormal circulating glutamine concentration
Mesothelial	1	0.3053	1.05116	0.120964	0.839575	Abnormal circulating glutamine concentration
Lymphoid	1	0.4647	0.920983	-0.175698	0.9886	Abnormal circulating glutamine concentration
Smooth_muscle_cells	1	0.6911	0.828992	-0.554212	0.9886	Abnormal circulating glutamine concentration
Fibroblast	1	0.7234	0.828683	-0.623988	0.9886	Abnormal circulating glutamine concentration
Neuronal	1	0.8139	0.775004	-0.747858	0.9886	Abnormal circulating glutamine concentration
Pericytes	1	0.8371	0.783478	-0.856941	0.9886	Abnormal circulating glutamine concentration
Atrial_Cardiomyocyte	1	0.9862	0.410497	-1.59987	0.9886	Abnormal circulating glutamine concentration
Ventricular_Cardiomyocyte	1	0.9886	0.3683	-1.65848	0.9886	Abnormal circulating glutamine concentration
Mesothelial	1	0.1315	1.31297	1.15747	0.526075	Abnormal circulating glutamine family amino acid concentration
Myeloid	1	0.1417	1.31153	1.0804	0.526075	Abnormal circulating glutamine family amino acid concentration
Smooth_muscle_cells	1	0.1536	1.19892	0.974402	0.526075	Abnormal circulating glutamine family amino acid concentration
Endothelial	1	0.1913	1.22797	0.834117	0.526075	Abnormal circulating glutamine family amino acid concentration
Ventricular_Cardiomyocyte	1	0.5533	0.94179	-0.234758	0.910171	Abnormal circulating glutamine family amino acid concentration
Lymphoid	1	0.556	0.905848	-0.322093	0.910171	Abnormal circulating glutamine family amino acid concentration
Adipocytes	1	0.5792	0.927114	-0.31453	0.910171	Abnormal circulating glutamine family amino acid concentration
Pericytes	1	0.6796	0.913493	-0.519233	0.930356	Abnormal circulating glutamine family amino acid concentration
Atrial_Cardiomyocyte	1	0.7612	0.820936	-0.74811	0.930356	Abnormal circulating glutamine family amino acid concentration
Neuronal	1	0.9291	0.770351	-1.16877	0.9378	Abnormal circulating glutamine family amino acid concentration
Fibroblast	1	0.9378	0.758141	-1.35455	0.9378	Abnormal circulating glutamine family amino acid concentration
Neuronal	1	0.1804	1.17106	0.65913	0.55957	Abnormal circulating methionine concentration
Adipocytes	1	0.3025	1.10198	0.335979	0.55957	Abnormal circulating methionine concentration
Pericytes	1	0.3549	1.0336	0.154385	0.55957	Abnormal circulating methionine concentration
Fibroblast	1	0.3702	1.03954	0.167643	0.55957	Abnormal circulating methionine concentration
Smooth_muscle_cells	1	0.4235	1.00495	0.0183441	0.55957	Abnormal circulating methionine concentration
Ventricular_Cardiomyocyte	1	0.4286	1.01119	0.0346662	0.55957	Abnormal circulating methionine concentration
Endothelial	1	0.4475	0.980121	-0.0568443	0.55957	Abnormal circulating methionine concentration
Atrial_Cardiomyocyte	1	0.4697	0.975887	-0.0771374	0.55957	Abnormal circulating methionine concentration
Myeloid	1	0.4955	0.923385	-0.205097	0.55957	Abnormal circulating methionine concentration
Mesothelial	1	0.5087	0.891528	-0.300249	0.55957	Abnormal circulating methionine concentration
Lymphoid	1	0.6492	0.808917	-0.50093	0.6492	Abnormal circulating methionine concentration
Neuronal	1	0.0042	1.47461	3.43057	0.0462	Decreased number of peripheral myelinated nerve fibers
Ventricular_Cardiomyocyte	1	0.054	1.30104	1.70831	0.2442	Decreased number of peripheral myelinated nerve fibers
Atrial_Cardiomyocyte	1	0.0666	1.26849	1.57455	0.2442	Decreased number of peripheral myelinated nerve fibers
Adipocytes	1	0.2792	1.0844	0.52136	0.7678	Decreased number of peripheral myelinated nerve fibers
Myeloid	1	0.6883	0.886059	-0.563813	0.9939	Decreased number of peripheral myelinated nerve fibers
Pericytes	1	0.7026	0.932828	-0.577898	0.9939	Decreased number of peripheral myelinated nerve fibers
Smooth_muscle_cells	1	0.7757	0.890651	-0.768647	0.9939	Decreased number of peripheral myelinated nerve fibers
Fibroblast	1	0.8101	0.890153	-0.889553	0.9939	Decreased number of peripheral myelinated nerve fibers
Mesothelial	1	0.8437	0.811805	-0.978615	0.9939	Decreased number of peripheral myelinated nerve fibers
Endothelial	1	0.9048	0.760635	-1.23579	0.9939	Decreased number of peripheral myelinated nerve fibers
Lymphoid	1	0.9939	0.612647	-1.88044	0.9939	Decreased number of peripheral myelinated nerve fibers
Neuronal	1	0.0145	1.21287	2.49543	0.1595	Fasciculations
Smooth_muscle_cells	1	0.0571	1.14799	1.64494	0.31405	Fasciculations
Pericytes	1	0.3606	1.0219	0.29414	0.792	Fasciculations
Endothelial	1	0.3678	1.03494	0.288233	0.792	Fasciculations
Ventricular_Cardiomyocyte	1	0.3768	1.03063	0.278979	0.792	Fasciculations
Myeloid	1	0.432	1.01478	0.114728	0.792	Fasciculations
Atrial_Cardiomyocyte	1	0.6155	0.964597	-0.33968	0.87285	Fasciculations
Mesothelial	1	0.6348	0.950088	-0.417084	0.87285	Fasciculations
Adipocytes	1	0.7643	0.925493	-0.731744	0.934144	Fasciculations
Lymphoid	1	0.9072	0.840221	-1.25135	0.9735	Fasciculations
Fibroblast	1	0.9735	0.856704	-1.79435	0.9735	Fasciculations
Endothelial	1	0.067	1.37324	1.61515	0.5709	Cavum septum pellucidum
Neuronal	1	0.1038	1.22598	1.35322	0.5709	Cavum septum pellucidum
Lymphoid	1	0.2797	1.11599	0.473561	0.789	Cavum septum pellucidum
Pericytes	1	0.3156	1.04975	0.356643	0.789	Cavum septum pellucidum
Mesothelial	1	0.5593	0.921311	-0.340063	0.789	Cavum septum pellucidum
Ventricular_Cardiomyocyte	1	0.6584	0.901307	-0.469029	0.789	Cavum septum pellucidum
Adipocytes	1	0.6651	0.899674	-0.514179	0.789	Cavum septum pellucidum
Fibroblast	1	0.6802	0.921649	-0.521275	0.789	Cavum septum pellucidum
Smooth_muscle_cells	1	0.7008	0.902307	-0.569281	0.789	Cavum septum pellucidum
Atrial_Cardiomyocyte	1	0.738	0.86286	-0.672553	0.789	Cavum septum pellucidum
Myeloid	1	0.789	0.797731	-0.834738	0.789	Cavum septum pellucidum
Neuronal	1	0.0085	1.36313	2.87243	0.0935	Partial agenesis of the corpus callosum
Mesothelial	1	0.0916	1.24976	1.4238	0.5038	Partial agenesis of the corpus callosum
Fibroblast	1	0.2238	1.0822	0.712779	0.77462	Partial agenesis of the corpus callosum
Pericytes	1	0.3199	1.04124	0.384135	0.77462	Partial agenesis of the corpus callosum
Adipocytes	1	0.3521	1.04469	0.3006	0.77462	Partial agenesis of the corpus callosum
Smooth_muscle_cells	1	0.5254	0.980138	-0.151464	0.9449	Partial agenesis of the corpus callosum
Endothelial	1	0.6956	0.900314	-0.568524	0.9449	Partial agenesis of the corpus callosum
Lymphoid	1	0.7995	0.841379	-0.846297	0.9449	Partial agenesis of the corpus callosum
Ventricular_Cardiomyocyte	1	0.8377	0.842892	-0.987121	0.9449	Partial agenesis of the corpus callosum
Atrial_Cardiomyocyte	1	0.8735	0.827586	-1.12962	0.9449	Partial agenesis of the corpus callosum
Myeloid	1	0.9449	0.7361	-1.43043	0.9449	Partial agenesis of the corpus callosum
Neuronal	1	0.0357	1.3667	2.12622	0.3927	Polydipsia
Ventricular_Cardiomyocyte	1	0.2204	1.15783	0.723789	0.62546	Polydipsia
Endothelial	1	0.2279	1.15954	0.681492	0.62546	Polydipsia
Atrial_Cardiomyocyte	1	0.2655	1.11865	0.566823	0.62546	Polydipsia
Mesothelial	1	0.2843	1.1007	0.424377	0.62546	Polydipsia
Adipocytes	1	0.4743	0.986133	-0.06894	0.86955	Polydipsia
Lymphoid	1	0.686	0.856072	-0.573986	0.909578	Polydipsia
Fibroblast	1	0.7219	0.903334	-0.625348	0.909578	Polydipsia
Myeloid	1	0.7442	0.818858	-0.724303	0.909578	Polydipsia
Smooth_muscle_cells	1	0.9556	0.737442	-1.47307	0.9882	Polydipsia
Pericytes	1	0.9882	0.725087	-1.88544	0.9882	Polydipsia
Smooth_muscle_cells	1	0.0123	2.0414	3.2812	0.1353	Nonketotic hypoglycemia
Atrial_Cardiomyocyte	1	0.164	1.34372	0.928555	0.6677	Nonketotic hypoglycemia
Adipocytes	1	0.1854	1.26631	0.759885	0.6677	Nonketotic hypoglycemia
Neuronal	1	0.2572	1.09014	0.300478	0.6677	Nonketotic hypoglycemia
Fibroblast	1	0.3035	1.09103	0.335641	0.6677	Nonketotic hypoglycemia
Ventricular_Cardiomyocyte	1	0.4206	1.0163	0.0421224	0.7711	Nonketotic hypoglycemia
Mesothelial	1	0.6889	0.765792	-0.555471	0.9257	Nonketotic hypoglycemia
Endothelial	1	0.8616	0.601797	-0.951502	0.9257	Nonketotic hypoglycemia
Pericytes	1	0.8774	0.750445	-0.969305	0.9257	Nonketotic hypoglycemia
Lymphoid	1	0.9077	0.554704	-1.00867	0.9257	Nonketotic hypoglycemia
Myeloid	1	0.9257	0.525641	-1.072	0.9257	Nonketotic hypoglycemia
Smooth_muscle_cells	1	0.027	1.50772	2.34505	0.297	Tarsal synostosis
Fibroblast	1	0.0842	1.27131	1.44623	0.4367	Tarsal synostosis
Endothelial	1	0.1191	1.35247	1.21532	0.4367	Tarsal synostosis
Mesothelial	1	0.295	1.08973	0.31365	0.601386	Tarsal synostosis
Adipocytes	1	0.3223	1.07752	0.318702	0.601386	Tarsal synostosis
Neuronal	1	0.3625	1.02112	0.101507	0.601386	Tarsal synostosis
Atrial_Cardiomyocyte	1	0.3827	1.04649	0.185003	0.601386	Tarsal synostosis
Pericytes	1	0.7119	0.897603	-0.592237	0.873033	Tarsal synostosis
Ventricular_Cardiomyocyte	1	0.7143	0.833482	-0.631176	0.873033	Tarsal synostosis
Lymphoid	1	0.9955	0.481597	-1.70119	0.9989	Tarsal synostosis
Myeloid	1	0.9989	0.433806	-1.88589	0.9989	Tarsal synostosis
Fibroblast	1	0.0046	1.35868	3.17241	0.0506	Truncal obesity
Adipocytes	1	0.0213	1.3245	2.2362	0.11715	Truncal obesity
Atrial_Cardiomyocyte	1	0.4699	1.00161	0.0106961	0.925	Truncal obesity
Neuronal	1	0.5048	0.983942	-0.130506	0.925	Truncal obesity
Pericytes	1	0.5065	0.989579	-0.0989346	0.925	Truncal obesity
Lymphoid	1	0.6571	0.9106	-0.488492	0.925	Truncal obesity
Endothelial	1	0.6779	0.913321	-0.507263	0.925	Truncal obesity
Ventricular_Cardiomyocyte	1	0.6846	0.917777	-0.529887	0.925	Truncal obesity
Myeloid	1	0.7864	0.84776	-0.828238	0.925	Truncal obesity
Smooth_muscle_cells	1	0.9064	0.840803	-1.23016	0.925	Truncal obesity
Mesothelial	1	0.925	0.783163	-1.27524	0.925	Truncal obesity
Endothelial	1	0.0293	1.76556	2.25904	0.3223	Unexplained fevers
Myeloid	1	0.2192	1.25023	0.6833	0.69498	Unexplained fevers
Mesothelial	1	0.2454	1.14608	0.42661	0.69498	Unexplained fevers
Neuronal	1	0.284	1.07246	0.297425	0.69498	Unexplained fevers
Smooth_muscle_cells	1	0.3159	1.07588	0.296179	0.69498	Unexplained fevers
Pericytes	1	0.4206	1.00114	0.00544786	0.7711	Unexplained fevers
Adipocytes	1	0.5319	0.92986	-0.240674	0.774125	Unexplained fevers
Lymphoid	1	0.563	0.874559	-0.343235	0.774125	Unexplained fevers
Fibroblast	1	0.9326	0.711869	-1.2692	0.9571	Unexplained fevers
Ventricular_Cardiomyocyte	1	0.9527	0.560213	-1.40049	0.9571	Unexplained fevers
Atrial_Cardiomyocyte	1	0.9571	0.575915	-1.41889	0.9571	Unexplained fevers
Lymphoid	1	0	2.05311	7.00421	0	Recurrent fever
Myeloid	1	0.0002	1.62668	4.21702	0.0011	Recurrent fever
Endothelial	1	0.2407	1.09455	0.664768	0.882567	Recurrent fever
Fibroblast	1	0.7914	0.92394	-0.815666	1	Recurrent fever
Mesothelial	1	0.802	0.876368	-0.871806	1	Recurrent fever
Pericytes	1	0.9063	0.892594	-1.255	1	Recurrent fever
Adipocytes	1	0.9517	0.814585	-1.54474	1	Recurrent fever
Neuronal	1	0.997	0.77298	-2.2111	1	Recurrent fever
Smooth_muscle_cells	1	0.9985	0.742575	-2.43956	1	Recurrent fever
Ventricular_Cardiomyocyte	1	0.9998	0.618203	-2.94798	1	Recurrent fever
Atrial_Cardiomyocyte	1	1	0.555667	-3.58784	1	Recurrent fever
Adipocytes	1	0.0055	2.7342	3.90527	0.0605	Diabetic ketoacidosis
Fibroblast	1	0.2507	1.15719	0.452478	0.9701	Diabetic ketoacidosis
Endothelial	1	0.2794	1.1559	0.296915	0.9701	Diabetic ketoacidosis
Pericytes	1	0.4227	0.993117	-0.0212016	0.9701	Diabetic ketoacidosis
Ventricular_Cardiomyocyte	1	0.5123	0.890576	-0.226759	0.9701	Diabetic ketoacidosis
Smooth_muscle_cells	1	0.5973	0.858734	-0.356704	0.9701	Diabetic ketoacidosis
Atrial_Cardiomyocyte	1	0.7085	0.714426	-0.614367	0.9701	Diabetic ketoacidosis
Myeloid	1	0.7715	0.616374	-0.688927	0.9701	Diabetic ketoacidosis
Neuronal	1	0.8541	0.698041	-0.794062	0.9701	Diabetic ketoacidosis
Mesothelial	1	0.9206	0.538407	-0.883144	0.9701	Diabetic ketoacidosis
Lymphoid	1	0.9701	0.351723	-1.14287	0.9701	Diabetic ketoacidosis
Adipocytes	1	0.04	1.10292	1.84531	0.44	Glucose intolerance
Fibroblast	1	0.1628	1.04229	0.977847	0.740667	Glucose intolerance
Smooth_muscle_cells	1	0.202	1.04048	0.825325	0.740667	Glucose intolerance
Endothelial	1	0.387	1.01828	0.276372	0.8294	Glucose intolerance
Pericytes	1	0.3934	1.00972	0.242662	0.8294	Glucose intolerance
Mesothelial	1	0.5534	0.987823	-0.184825	0.8294	Glucose intolerance
Myeloid	1	0.5822	0.983821	-0.230739	0.8294	Glucose intolerance
Neuronal	1	0.6032	0.986188	-0.291939	0.8294	Glucose intolerance
Lymphoid	1	0.7165	0.957283	-0.593542	0.875722	Glucose intolerance
Atrial_Cardiomyocyte	1	0.8763	0.933367	-1.13346	0.9379	Glucose intolerance
Ventricular_Cardiomyocyte	1	0.9379	0.909387	-1.4944	0.9379	Glucose intolerance
Neuronal	1	0.0008	1.15498	3.58606	0.0088	Peripheral neuropathy
Myeloid	1	0.0231	1.12878	2.04401	0.12705	Peripheral neuropathy
Lymphoid	1	0.3031	1.03168	0.496808	0.9545	Peripheral neuropathy
Endothelial	1	0.4725	1.00364	0.0607387	0.9545	Peripheral neuropathy
Smooth_muscle_cells	1	0.6933	0.976198	-0.540614	0.9545	Peripheral neuropathy
Ventricular_Cardiomyocyte	1	0.8048	0.954769	-0.837603	0.9545	Peripheral neuropathy
Fibroblast	1	0.8234	0.963115	-0.931156	0.9545	Peripheral neuropathy
Adipocytes	1	0.8292	0.951719	-0.953367	0.9545	Peripheral neuropathy
Mesothelial	1	0.8914	0.926015	-1.23766	0.9545	Peripheral neuropathy
Pericytes	1	0.9052	0.95251	-1.29498	0.9545	Peripheral neuropathy
Atrial_Cardiomyocyte	1	0.9545	0.913293	-1.66313	0.9545	Peripheral neuropathy
Smooth_muscle_cells	1	0.0309	1.10625	1.99157	0.138967	Myoclonus
Pericytes	1	0.0316	1.08279	1.91988	0.138967	Myoclonus
Neuronal	1	0.0379	1.09556	1.8764	0.138967	Myoclonus
Atrial_Cardiomyocyte	1	0.1818	1.05752	0.914998	0.45408	Myoclonus
Myeloid	1	0.2064	1.06078	0.807676	0.45408	Myoclonus
Adipocytes	1	0.4896	0.999762	-0.00393509	0.8976	Myoclonus
Ventricular_Cardiomyocyte	1	0.7353	0.957968	-0.645192	0.9915	Myoclonus
Endothelial	1	0.8663	0.922368	-1.09305	0.9915	Myoclonus
Mesothelial	1	0.8953	0.913214	-1.22301	0.9915	Myoclonus
Lymphoid	1	0.9023	0.90393	-1.2641	0.9915	Myoclonus
Fibroblast	1	0.9915	0.893423	-2.25729	0.9915	Myoclonus
Mesothelial	1	0.0264	1.97138	2.594	0.1595	Social and occupational deterioration
Adipocytes	1	0.029	1.73313	2.31105	0.1595	Social and occupational deterioration
Neuronal	1	0.2527	1.09688	0.365264	0.926567	Social and occupational deterioration
Fibroblast	1	0.5125	0.958294	-0.171169	0.9739	Social and occupational deterioration
Ventricular_Cardiomyocyte	1	0.5329	0.925577	-0.218419	0.9739	Social and occupational deterioration
Atrial_Cardiomyocyte	1	0.5509	0.908319	-0.278465	0.9739	Social and occupational deterioration
Endothelial	1	0.773	0.716834	-0.759703	0.9739	Social and occupational deterioration
Myeloid	1	0.7939	0.679948	-0.806395	0.9739	Social and occupational deterioration
Pericytes	1	0.9088	0.742994	-1.1152	0.9739	Social and occupational deterioration
Smooth_muscle_cells	1	0.9404	0.641822	-1.28081	0.9739	Social and occupational deterioration
Lymphoid	1	0.9739	0.468855	-1.31859	0.9739	Social and occupational deterioration
Atrial_Cardiomyocyte	1	0.0055	1.50553	2.91385	0.0506	Facial diplegia
Ventricular_Cardiomyocyte	1	0.0092	1.48284	2.63787	0.0506	Facial diplegia
Neuronal	1	0.0622	1.24682	1.71775	0.187275	Facial diplegia
Smooth_muscle_cells	1	0.0681	1.23625	1.57023	0.187275	Facial diplegia
Endothelial	1	0.6434	0.910226	-0.456789	0.9949	Facial diplegia
Adipocytes	1	0.7633	0.87409	-0.749404	0.9949	Facial diplegia
Pericytes	1	0.8786	0.867275	-1.08905	0.9949	Facial diplegia
Lymphoid	1	0.9103	0.743084	-1.21141	0.9949	Facial diplegia
Myeloid	1	0.9131	0.734849	-1.26837	0.9949	Facial diplegia
Fibroblast	1	0.9237	0.827994	-1.32883	0.9949	Facial diplegia
Mesothelial	1	0.9949	0.645362	-1.81703	0.9949	Facial diplegia
Neuronal	1	0.0003	1.94967	5.56363	0.0033	Onion bulb formation
Endothelial	1	0.3455	1.07027	0.299026	0.9491	Onion bulb formation
Ventricular_Cardiomyocyte	1	0.4144	1.02891	0.135955	0.9491	Onion bulb formation
Smooth_muscle_cells	1	0.4405	1.00331	0.0184412	0.9491	Onion bulb formation
Atrial_Cardiomyocyte	1	0.5171	0.974493	-0.123322	0.9491	Onion bulb formation
Myeloid	1	0.5359	0.943289	-0.227137	0.9491	Onion bulb formation
Pericytes	1	0.6256	0.93887	-0.424997	0.9491	Onion bulb formation
Lymphoid	1	0.8727	0.738546	-1.03993	0.9491	Onion bulb formation
Adipocytes	1	0.9336	0.732498	-1.34075	0.9491	Onion bulb formation
Mesothelial	1	0.9415	0.71066	-1.23501	0.9491	Onion bulb formation
Fibroblast	1	0.9491	0.772459	-1.46508	0.9491	Onion bulb formation
Smooth_muscle_cells	1	0.0953	1.3158	1.29043	0.73095	Hyperactive patellar reflex
Endothelial	1	0.1899	1.26999	0.814705	0.73095	Hyperactive patellar reflex
Pericytes	1	0.2102	1.13038	0.656078	0.73095	Hyperactive patellar reflex
Lymphoid	1	0.2658	1.14259	0.40754	0.73095	Hyperactive patellar reflex
Myeloid	1	0.349	1.07865	0.229128	0.749467	Hyperactive patellar reflex
Mesothelial	1	0.4088	0.97971	-0.0620327	0.749467	Hyperactive patellar reflex
Adipocytes	1	0.5355	0.932892	-0.241163	0.814137	Hyperactive patellar reflex
Fibroblast	1	0.5921	0.924437	-0.349751	0.814137	Hyperactive patellar reflex
Atrial_Cardiomyocyte	1	0.7744	0.772785	-0.800758	0.8322	Hyperactive patellar reflex
Ventricular_Cardiomyocyte	1	0.8318	0.715363	-0.961831	0.8322	Hyperactive patellar reflex
Neuronal	1	0.8322	0.801049	-0.846021	0.8322	Hyperactive patellar reflex
Atrial_Cardiomyocyte	1	0.1163	1.34349	1.23786	0.66748	Dilated third ventricle
Ventricular_Cardiomyocyte	1	0.1334	1.318	1.10144	0.66748	Dilated third ventricle
Neuronal	1	0.2956	1.06247	0.276387	0.66748	Dilated third ventricle
Lymphoid	1	0.3342	1.0641	0.191552	0.66748	Dilated third ventricle
Pericytes	1	0.4357	0.999922	-0.000410139	0.66748	Dilated third ventricle
Smooth_muscle_cells	1	0.4627	0.990372	-0.0408314	0.66748	Dilated third ventricle
Fibroblast	1	0.5596	0.945777	-0.261356	0.66748	Dilated third ventricle
Myeloid	1	0.5762	0.8776	-0.373094	0.66748	Dilated third ventricle
Mesothelial	1	0.6	0.86294	-0.441772	0.66748	Dilated third ventricle
Endothelial	1	0.6068	0.870542	-0.409202	0.66748	Dilated third ventricle
Adipocytes	1	0.8431	0.749136	-0.933876	0.8431	Dilated third ventricle
Lymphoid	1	0	2.5103	18.6072	0	Abnormal lymphocyte physiology
Myeloid	1	0	1.63298	7.77836	0	Abnormal lymphocyte physiology
Endothelial	1	0.0091	1.18916	2.50678	0.0333667	Abnormal lymphocyte physiology
Mesothelial	1	0.9988	0.79847	-2.63948	1	Abnormal lymphocyte physiology
Adipocytes	1	1	0.780975	-3.4065	1	Abnormal lymphocyte physiology
Fibroblast	1	1	0.793797	-4.12524	1	Abnormal lymphocyte physiology
Pericytes	1	1	0.791833	-4.454	1	Abnormal lymphocyte physiology
Smooth_muscle_cells	1	1	0.728902	-4.75518	1	Abnormal lymphocyte physiology
Neuronal	1	1	0.712648	-5.26225	1	Abnormal lymphocyte physiology
Ventricular_Cardiomyocyte	1	1	0.526266	-6.82556	1	Abnormal lymphocyte physiology
Atrial_Cardiomyocyte	1	1	0.528172	-7.02941	1	Abnormal lymphocyte physiology
Lymphoid	1	0.0511	1.71411	1.96505	0.51975	Alkalosis
Mesothelial	1	0.0945	1.50308	1.48079	0.51975	Alkalosis
Atrial_Cardiomyocyte	1	0.2732	1.15029	0.49647	0.787875	Alkalosis
Endothelial	1	0.2865	1.14602	0.426756	0.787875	Alkalosis
Myeloid	1	0.5709	0.865501	-0.372378	0.9223	Alkalosis
Adipocytes	1	0.597	0.889076	-0.38121	0.9223	Alkalosis
Ventricular_Cardiomyocyte	1	0.7814	0.744701	-0.81131	0.9223	Alkalosis
Smooth_muscle_cells	1	0.8122	0.788336	-0.8354	0.9223	Alkalosis
Neuronal	1	0.8487	0.7892	-0.867227	0.9223	Alkalosis
Pericytes	1	0.8924	0.779488	-1.05109	0.9223	Alkalosis
Fibroblast	1	0.9223	0.722477	-1.2434	0.9223	Alkalosis
Adipocytes	1	0.0244	1.44241	2.28484	0.2684	Renal tubular acidosis
Myeloid	1	0.286	1.11437	0.476178	0.8292	Renal tubular acidosis
Neuronal	1	0.3018	1.06254	0.38841	0.8292	Renal tubular acidosis
Ventricular_Cardiomyocyte	1	0.3976	1.03629	0.175452	0.8292	Renal tubular acidosis
Atrial_Cardiomyocyte	1	0.6014	0.931442	-0.342375	0.8292	Renal tubular acidosis
Mesothelial	1	0.6171	0.898729	-0.448103	0.8292	Renal tubular acidosis
Smooth_muscle_cells	1	0.6365	0.927789	-0.422742	0.8292	Renal tubular acidosis
Lymphoid	1	0.6742	0.867125	-0.557403	0.8292	Renal tubular acidosis
Endothelial	1	0.6856	0.873893	-0.559258	0.8292	Renal tubular acidosis
Pericytes	1	0.8049	0.883656	-0.846874	0.8292	Renal tubular acidosis
Fibroblast	1	0.8292	0.860466	-0.933261	0.8292	Renal tubular acidosis
Adipocytes	1	0.0086	1.42078	2.79507	0.0946	Ketosis
Ventricular_Cardiomyocyte	1	0.1684	1.15089	0.945534	0.9262	Ketosis
Mesothelial	1	0.3804	1.03357	0.189781	0.9272	Ketosis
Neuronal	1	0.5248	0.976275	-0.187981	0.9272	Ketosis
Lymphoid	1	0.5463	0.958649	-0.21852	0.9272	Ketosis
Myeloid	1	0.5482	0.959609	-0.216118	0.9272	Ketosis
Atrial_Cardiomyocyte	1	0.6234	0.942043	-0.374867	0.9272	Ketosis
Smooth_muscle_cells	1	0.7367	0.911521	-0.673957	0.9272	Ketosis
Endothelial	1	0.77	0.863867	-0.782313	0.9272	Ketosis
Fibroblast	1	0.8644	0.87718	-1.06256	0.9272	Ketosis
Pericytes	1	0.9272	0.855586	-1.33224	0.9272	Ketosis
Lymphoid	1	0	1.73424	10.3669	0	Fever
Myeloid	1	0	1.63198	8.95644	0	Fever
Mesothelial	1	0.1669	1.0637	0.97184	0.611967	Fever
Endothelial	1	0.4492	1.00721	0.107941	1	Fever
Adipocytes	1	0.9971	0.860064	-2.47893	1	Fever
Pericytes	1	1	0.853616	-3.61734	1	Fever
Neuronal	1	1	0.818235	-3.72768	1	Fever
Fibroblast	1	1	0.832992	-3.81752	1	Fever
Smooth_muscle_cells	1	1	0.774379	-4.58772	1	Fever
Atrial_Cardiomyocyte	1	1	0.707377	-4.97744	1	Fever
Ventricular_Cardiomyocyte	1	1	0.697451	-4.98104	1	Fever
Mesothelial	1	0.0044	1.48541	3.16537	0.0484	Dehydration
Myeloid	1	0.1118	1.20244	1.22962	0.6149	Dehydration
Adipocytes	1	0.1681	1.12183	0.93032	0.616367	Dehydration
Endothelial	1	0.3738	1.03778	0.242115	0.9613	Dehydration
Ventricular_Cardiomyocyte	1	0.527	0.983496	-0.11573	0.9613	Dehydration
Smooth_muscle_cells	1	0.7055	0.931875	-0.583235	0.9613	Dehydration
Neuronal	1	0.806	0.899963	-0.886065	0.9613	Dehydration
Atrial_Cardiomyocyte	1	0.8127	0.878124	-0.887239	0.9613	Dehydration
Lymphoid	1	0.9384	0.768112	-1.40436	0.9613	Dehydration
Pericytes	1	0.9499	0.859123	-1.48003	0.9613	Dehydration
Fibroblast	1	0.9613	0.835636	-1.6058	0.9613	Dehydration
Adipocytes	1	0.0007	1.24186	3.40039	0.0077	Hypoglycemia
Smooth_muscle_cells	1	0.0614	1.09982	1.58252	0.3377	Hypoglycemia
Ventricular_Cardiomyocyte	1	0.1652	1.0751	0.97285	0.605733	Hypoglycemia
Atrial_Cardiomyocyte	1	0.4373	1.0093	0.12622	0.9471	Hypoglycemia
Pericytes	1	0.6008	0.98481	-0.293425	0.9471	Hypoglycemia
Mesothelial	1	0.6815	0.955601	-0.526941	0.9471	Hypoglycemia
Endothelial	1	0.7226	0.948287	-0.610206	0.9471	Hypoglycemia
Lymphoid	1	0.734	0.940829	-0.663867	0.9471	Hypoglycemia
Neuronal	1	0.8115	0.945832	-0.886609	0.9471	Hypoglycemia
Myeloid	1	0.861	0.902609	-1.09423	0.9471	Hypoglycemia
Fibroblast	1	0.9706	0.899313	-1.79174	0.9706	Hypoglycemia
Smooth_muscle_cells	1	0.0607	1.12785	1.63188	0.41195	Metabolic acidosis
Ventricular_Cardiomyocyte	1	0.0749	1.14115	1.45997	0.41195	Metabolic acidosis
Adipocytes	1	0.265	1.05541	0.601786	0.659057	Metabolic acidosis
Pericytes	1	0.2675	1.03737	0.574536	0.659057	Metabolic acidosis
Atrial_Cardiomyocyte	1	0.3746	1.02662	0.286764	0.659057	Metabolic acidosis
Myeloid	1	0.3847	1.02611	0.23304	0.659057	Metabolic acidosis
Mesothelial	1	0.4194	1.01463	0.135761	0.659057	Metabolic acidosis
Lymphoid	1	0.5904	0.965481	-0.30206	0.744211	Metabolic acidosis
Endothelial	1	0.6089	0.964793	-0.327613	0.744211	Metabolic acidosis
Neuronal	1	0.8961	0.907361	-1.19839	0.98571	Metabolic acidosis
Fibroblast	1	0.9995	0.798387	-2.89064	0.9995	Metabolic acidosis
Smooth_muscle_cells	1	0	1.21506	4.35737	0	Acidosis
Pericytes	1	0.103	1.05142	1.29128	0.479967	Acidosis
Ventricular_Cardiomyocyte	1	0.1309	1.06778	1.13637	0.479967	Acidosis
Adipocytes	1	0.3289	1.02305	0.413203	0.6622	Acidosis
Endothelial	1	0.3478	1.02368	0.357509	0.6622	Acidosis
Mesothelial	1	0.4026	1.01305	0.200588	0.6622	Acidosis
Lymphoid	1	0.4385	1.00785	0.111944	0.6622	Acidosis
Myeloid	1	0.4816	1.00048	0.00701027	0.6622	Acidosis
Atrial_Cardiomyocyte	1	0.6914	0.971243	-0.499734	0.845044	Acidosis
Neuronal	1	0.9961	0.88877	-2.32596	1	Acidosis
Fibroblast	1	1	0.814086	-4.27316	1	Acidosis
Smooth_muscle_cells	1	0.0073	1.27788	2.77546	0.0803	Leukodystrophy
Pericytes	1	0.0331	1.161	1.96865	0.18205	Leukodystrophy
Neuronal	1	0.058	1.16279	1.68807	0.212667	Leukodystrophy
Endothelial	1	0.1632	1.13088	0.977025	0.4488	Leukodystrophy
Lymphoid	1	0.2536	1.08932	0.628277	0.55792	Leukodystrophy
Myeloid	1	0.582	0.961718	-0.272942	0.9706	Leukodystrophy
Mesothelial	1	0.7428	0.907087	-0.699147	0.9706	Leukodystrophy
Ventricular_Cardiomyocyte	1	0.8905	0.853832	-1.19267	0.9706	Leukodystrophy
Adipocytes	1	0.9235	0.846164	-1.35076	0.9706	Leukodystrophy
Fibroblast	1	0.9698	0.84747	-1.75546	0.9706	Leukodystrophy
Atrial_Cardiomyocyte	1	0.9706	0.791228	-1.76238	0.9706	Leukodystrophy
Smooth_muscle_cells	1	0.1374	1.21335	1.04099	0.683711	Decreased amplitude of sensory action potentials
Neuronal	1	0.2074	1.13277	0.674642	0.683711	Decreased amplitude of sensory action potentials
Myeloid	1	0.3603	1.06764	0.234409	0.683711	Decreased amplitude of sensory action potentials
Atrial_Cardiomyocyte	1	0.3783	1.05032	0.211861	0.683711	Decreased amplitude of sensory action potentials
Endothelial	1	0.3788	1.05419	0.20212	0.683711	Decreased amplitude of sensory action potentials
Mesothelial	1	0.4191	0.985689	-0.0532711	0.683711	Decreased amplitude of sensory action potentials
Pericytes	1	0.5101	0.972901	-0.16382	0.683711	Decreased amplitude of sensory action potentials
Ventricular_Cardiomyocyte	1	0.5153	0.968164	-0.130074	0.683711	Decreased amplitude of sensory action potentials
Lymphoid	1	0.5594	0.908523	-0.31639	0.683711	Decreased amplitude of sensory action potentials
Fibroblast	1	0.6538	0.917894	-0.465812	0.71918	Decreased amplitude of sensory action potentials
Adipocytes	1	0.8615	0.76504	-1.01662	0.8615	Decreased amplitude of sensory action potentials
Neuronal	1	0.109	1.3199	1.2854	0.62975	Extrapyramidal muscular rigidity
Myeloid	1	0.1362	1.4149	1.13834	0.62975	Extrapyramidal muscular rigidity
Endothelial	1	0.19	1.28301	0.836426	0.62975	Extrapyramidal muscular rigidity
Lymphoid	1	0.229	1.2007	0.550175	0.62975	Extrapyramidal muscular rigidity
Smooth_muscle_cells	1	0.5254	0.950237	-0.196471	0.8638	Extrapyramidal muscular rigidity
Pericytes	1	0.5941	0.929105	-0.339865	0.8638	Extrapyramidal muscular rigidity
Ventricular_Cardiomyocyte	1	0.6687	0.834146	-0.530682	0.8638	Extrapyramidal muscular rigidity
Mesothelial	1	0.7774	0.750732	-0.730674	0.8638	Extrapyramidal muscular rigidity
Atrial_Cardiomyocyte	1	0.7957	0.748076	-0.834064	0.8638	Extrapyramidal muscular rigidity
Fibroblast	1	0.8292	0.800068	-0.900281	0.8638	Extrapyramidal muscular rigidity
Adipocytes	1	0.8638	0.710013	-0.994222	0.8638	Extrapyramidal muscular rigidity
Mesothelial	1	0.1112	1.16379	1.25744	0.74668	Generalized myoclonic seizure
Pericytes	1	0.174	1.07311	0.91785	0.74668	Generalized myoclonic seizure
Atrial_Cardiomyocyte	1	0.2433	1.07679	0.672104	0.74668	Generalized myoclonic seizure
Smooth_muscle_cells	1	0.3291	1.03563	0.362116	0.74668	Generalized myoclonic seizure
Neuronal	1	0.4996	0.991314	-0.0922085	0.74668	Generalized myoclonic seizure
Myeloid	1	0.5669	0.965493	-0.248309	0.74668	Generalized myoclonic seizure
Fibroblast	1	0.5932	0.975164	-0.291515	0.74668	Generalized myoclonic seizure
Adipocytes	1	0.6054	0.965543	-0.308903	0.74668	Generalized myoclonic seizure
Lymphoid	1	0.6771	0.92647	-0.531237	0.74668	Generalized myoclonic seizure
Endothelial	1	0.6788	0.932868	-0.510998	0.74668	Generalized myoclonic seizure
Ventricular_Cardiomyocyte	1	0.7631	0.911954	-0.738325	0.7631	Generalized myoclonic seizure
Smooth_muscle_cells	1	0.0614	1.42041	1.65508	0.6754	Thick corpus callosum
Pericytes	1	0.1784	1.1668	0.805462	0.684567	Thick corpus callosum
Lymphoid	1	0.2575	1.15302	0.422262	0.684567	Thick corpus callosum
Neuronal	1	0.2983	1.05726	0.237284	0.684567	Thick corpus callosum
Ventricular_Cardiomyocyte	1	0.3653	1.07252	0.232041	0.684567	Thick corpus callosum
Adipocytes	1	0.3734	1.04015	0.141433	0.684567	Thick corpus callosum
Atrial_Cardiomyocyte	1	0.5042	0.960383	-0.133023	0.7741	Thick corpus callosum
Endothelial	1	0.6184	0.850464	-0.441584	0.7741	Thick corpus callosum
Mesothelial	1	0.6945	0.79887	-0.591382	0.7741	Thick corpus callosum
Fibroblast	1	0.7536	0.839448	-0.710495	0.7741	Thick corpus callosum
Myeloid	1	0.7741	0.721331	-0.770584	0.7741	Thick corpus callosum
Smooth_muscle_cells	1	0.0074	1.17038	2.6481	0.0814	Leukoencephalopathy
Myeloid	1	0.0254	1.19025	2.07865	0.104867	Leukoencephalopathy
Pericytes	1	0.0286	1.10708	2.04043	0.104867	Leukoencephalopathy
Endothelial	1	0.0874	1.12145	1.39321	0.24035	Leukoencephalopathy
Lymphoid	1	0.5424	0.985275	-0.159445	0.9759	Leukoencephalopathy
Neuronal	1	0.5543	0.987232	-0.205066	0.9759	Leukoencephalopathy
Adipocytes	1	0.8334	0.928326	-0.968978	0.9759	Leukoencephalopathy
Mesothelial	1	0.8776	0.903204	-1.1278	0.9759	Leukoencephalopathy
Ventricular_Cardiomyocyte	1	0.9588	0.869699	-1.66145	0.9759	Leukoencephalopathy
Atrial_Cardiomyocyte	1	0.9746	0.858494	-1.86903	0.9759	Leukoencephalopathy
Fibroblast	1	0.9759	0.893122	-1.88777	0.9759	Leukoencephalopathy
Neuronal	1	0.0096	1.10967	2.46028	0.1056	Cerebellar atrophy
Adipocytes	1	0.1427	1.05565	1.05952	0.7491	Cerebellar atrophy
Smooth_muscle_cells	1	0.2669	1.02761	0.597177	0.7491	Cerebellar atrophy
Ventricular_Cardiomyocyte	1	0.2724	1.03391	0.59486	0.7491	Cerebellar atrophy
Fibroblast	1	0.4436	1.00545	0.134001	0.795771	Cerebellar atrophy
Pericytes	1	0.4642	1.00223	0.0589504	0.795771	Cerebellar atrophy
Atrial_Cardiomyocyte	1	0.5064	0.998038	-0.0356694	0.795771	Cerebellar atrophy
Mesothelial	1	0.8274	0.940798	-0.958901	0.8572	Cerebellar atrophy
Myeloid	1	0.8403	0.934802	-0.996628	0.8572	Cerebellar atrophy
Endothelial	1	0.8444	0.936519	-1.01879	0.8572	Cerebellar atrophy
Lymphoid	1	0.8572	0.929429	-1.05975	0.8572	Cerebellar atrophy
Neuronal	1	0.0012	1.11125	3.29989	0.0132	Ventriculomegaly
Fibroblast	1	0.0126	1.06842	2.29079	0.0693	Ventriculomegaly
Pericytes	1	0.2642	1.01698	0.61415	0.780725	Ventriculomegaly
Mesothelial	1	0.2839	1.0251	0.554816	0.780725	Ventriculomegaly
Ventricular_Cardiomyocyte	1	0.3821	1.01203	0.287859	0.825183	Ventriculomegaly
Smooth_muscle_cells	1	0.4501	1.00343	0.101107	0.825183	Ventriculomegaly
Atrial_Cardiomyocyte	1	0.8062	0.965644	-0.856913	0.9493	Ventriculomegaly
Adipocytes	1	0.8256	0.963382	-0.936366	0.9493	Ventriculomegaly
Lymphoid	1	0.8468	0.948995	-1.0334	0.9493	Ventriculomegaly
Endothelial	1	0.863	0.94916	-1.0981	0.9493	Ventriculomegaly
Myeloid	1	0.9578	0.919056	-1.65548	0.9578	Ventriculomegaly
Myeloid	1	0.0034	1.92674	3.41124	0.0374	Neurofibrillary tangles
Endothelial	1	0.0418	1.50704	1.97134	0.2299	Neurofibrillary tangles
Lymphoid	1	0.1936	1.21868	0.799374	0.709867	Neurofibrillary tangles
Fibroblast	1	0.6282	0.930881	-0.409478	0.9908	Neurofibrillary tangles
Neuronal	1	0.6614	0.903991	-0.519502	0.9908	Neurofibrillary tangles
Mesothelial	1	0.8263	0.771121	-0.887319	0.9908	Neurofibrillary tangles
Smooth_muscle_cells	1	0.8291	0.825177	-0.912676	0.9908	Neurofibrillary tangles
Adipocytes	1	0.8393	0.792779	-0.949471	0.9908	Neurofibrillary tangles
Pericytes	1	0.8553	0.846811	-0.966308	0.9908	Neurofibrillary tangles
Ventricular_Cardiomyocyte	1	0.9696	0.623144	-1.62001	0.9908	Neurofibrillary tangles
Atrial_Cardiomyocyte	1	0.9908	0.576004	-1.86476	0.9908	Neurofibrillary tangles
Myeloid	1	0.1339	1.55662	1.113	0.715	Increased proportion of CD25+ mast cells
Lymphoid	1	0.1856	1.31531	0.610957	0.715	Increased proportion of CD25+ mast cells
Pericytes	1	0.2086	1.14912	0.512722	0.715	Increased proportion of CD25+ mast cells
Fibroblast	1	0.2604	1.13845	0.435368	0.715	Increased proportion of CD25+ mast cells
Adipocytes	1	0.3614	1.03444	0.0837195	0.715	Increased proportion of CD25+ mast cells
Neuronal	1	0.39	0.991366	-0.0253398	0.715	Increased proportion of CD25+ mast cells
Smooth_muscle_cells	1	0.5759	0.888685	-0.312833	0.788	Increased proportion of CD25+ mast cells
Atrial_Cardiomyocyte	1	0.6064	0.826708	-0.410441	0.788	Increased proportion of CD25+ mast cells
Mesothelial	1	0.7674	0.687493	-0.647355	0.788	Increased proportion of CD25+ mast cells
Ventricular_Cardiomyocyte	1	0.7717	0.659634	-0.772432	0.788	Increased proportion of CD25+ mast cells
Endothelial	1	0.788	0.631678	-0.757326	0.788	Increased proportion of CD25+ mast cells
Fibroblast	1	0.0036	1.581	3.35028	0.0396	Non-midline cleft palate
Pericytes	1	0.0362	1.34503	2.13399	0.143367	Non-midline cleft palate
Endothelial	1	0.0391	1.538	2.0248	0.143367	Non-midline cleft palate
Mesothelial	1	0.1198	1.3251	1.24265	0.32945	Non-midline cleft palate
Smooth_muscle_cells	1	0.3369	1.05595	0.281758	0.74118	Non-midline cleft palate
Adipocytes	1	0.464	0.987786	-0.0541169	0.850667	Non-midline cleft palate
Neuronal	1	0.852	0.822442	-0.938626	0.9925	Non-midline cleft palate
Lymphoid	1	0.9614	0.61517	-1.36426	0.9925	Non-midline cleft palate
Ventricular_Cardiomyocyte	1	0.9766	0.591922	-1.70447	0.9925	Non-midline cleft palate
Atrial_Cardiomyocyte	1	0.9826	0.593247	-1.76052	0.9925	Non-midline cleft palate
Myeloid	1	0.9925	0.515461	-1.74666	0.9925	Non-midline cleft palate
Fibroblast	1	0.083	1.2087	1.42655	0.389033	Non-midline cleft lip
Neuronal	1	0.0852	1.23895	1.48849	0.389033	Non-midline cleft lip
Smooth_muscle_cells	1	0.1061	1.21302	1.26855	0.389033	Non-midline cleft lip
Endothelial	1	0.2024	1.17497	0.801486	0.5566	Non-midline cleft lip
Atrial_Cardiomyocyte	1	0.331	1.07035	0.357673	0.617283	Non-midline cleft lip
Adipocytes	1	0.3367	1.05837	0.308578	0.617283	Non-midline cleft lip
Mesothelial	1	0.4192	1.00527	0.0235567	0.658743	Non-midline cleft lip
Pericytes	1	0.5442	0.968313	-0.230247	0.748275	Non-midline cleft lip
Ventricular_Cardiomyocyte	1	0.68	0.891435	-0.528702	0.831111	Non-midline cleft lip
Lymphoid	1	0.9825	0.616318	-1.61377	0.9993	Non-midline cleft lip
Myeloid	1	0.9993	0.508542	-2.10354	0.9993	Non-midline cleft lip
Fibroblast	1	0.0048	1.7467	3.44942	0.0528	Unilateral cleft palate
Pericytes	1	0.0329	1.44822	2.22617	0.1254	Unilateral cleft palate
Endothelial	1	0.0342	1.69997	2.14735	0.1254	Unilateral cleft palate
Mesothelial	1	0.1525	1.32491	0.998982	0.419375	Unilateral cleft palate
Adipocytes	1	0.3349	1.07282	0.260237	0.73678	Unilateral cleft palate
Smooth_muscle_cells	1	0.422	1.01258	0.0514743	0.773667	Unilateral cleft palate
Neuronal	1	0.8744	0.776935	-0.941921	0.9995	Unilateral cleft palate
Ventricular_Cardiomyocyte	1	0.9699	0.532606	-1.56345	0.9995	Unilateral cleft palate
Atrial_Cardiomyocyte	1	0.9833	0.515637	-1.68713	0.9995	Unilateral cleft palate
Lymphoid	1	0.9874	0.472421	-1.50227	0.9995	Unilateral cleft palate
Myeloid	1	0.9995	0.34064	-1.90467	0.9995	Unilateral cleft palate
Fibroblast	1	0.0025	1.65887	3.47923	0.0275	Bilateral cleft palate
Endothelial	1	0.0351	1.6085	2.10574	0.19305	Bilateral cleft palate
Pericytes	1	0.088	1.24728	1.42732	0.322667	Bilateral cleft palate
Mesothelial	1	0.1919	1.22808	0.792864	0.527725	Bilateral cleft palate
Adipocytes	1	0.3094	1.09109	0.372038	0.68068	Bilateral cleft palate
Smooth_muscle_cells	1	0.5404	0.953495	-0.217206	0.990733	Bilateral cleft palate
Neuronal	1	0.8055	0.834249	-0.794489	0.9921	Bilateral cleft palate
Ventricular_Cardiomyocyte	1	0.9406	0.633652	-1.39375	0.9921	Bilateral cleft palate
Atrial_Cardiomyocyte	1	0.9623	0.619118	-1.50031	0.9921	Bilateral cleft palate
Lymphoid	1	0.9746	0.565687	-1.41953	0.9921	Bilateral cleft palate
Myeloid	1	0.9921	0.493538	-1.6787	0.9921	Bilateral cleft palate
Endothelial	1	0.0789	1.55578	1.56826	0.62095	Bilateral cleft lip
Fibroblast	1	0.1445	1.24127	1.02651	0.62095	Bilateral cleft lip
Pericytes	1	0.213	1.13331	0.612844	0.62095	Bilateral cleft lip
Adipocytes	1	0.2258	1.18404	0.612542	0.62095	Bilateral cleft lip
Atrial_Cardiomyocyte	1	0.3481	1.07852	0.251272	0.76582	Bilateral cleft lip
Mesothelial	1	0.474	0.920284	-0.224841	0.824529	Bilateral cleft lip
Ventricular_Cardiomyocyte	1	0.5247	0.938784	-0.187966	0.824529	Bilateral cleft lip
Neuronal	1	0.6462	0.879897	-0.470786	0.888525	Bilateral cleft lip
Smooth_muscle_cells	1	0.7635	0.810355	-0.707774	0.92279	Bilateral cleft lip
Lymphoid	1	0.8389	0.662734	-0.868824	0.92279	Bilateral cleft lip
Myeloid	1	0.9358	0.556295	-1.17532	0.9358	Bilateral cleft lip
Fibroblast	1	0.0762	1.44989	1.53105	0.658533	Unilateral cleft lip
Pericytes	1	0.1716	1.19374	0.698247	0.658533	Unilateral cleft lip
Smooth_muscle_cells	1	0.1796	1.24354	0.735746	0.658533	Unilateral cleft lip
Adipocytes	1	0.2821	1.12884	0.343179	0.692267	Unilateral cleft lip
Mesothelial	1	0.3754	0.972948	-0.0607753	0.692267	Unilateral cleft lip
Neuronal	1	0.4432	0.96314	-0.11505	0.692267	Unilateral cleft lip
Endothelial	1	0.4435	0.954114	-0.102126	0.692267	Unilateral cleft lip
Atrial_Cardiomyocyte	1	0.5055	0.929749	-0.181186	0.692267	Unilateral cleft lip
Ventricular_Cardiomyocyte	1	0.5664	0.86913	-0.320552	0.692267	Unilateral cleft lip
Lymphoid	1	0.6506	0.764684	-0.495636	0.71566	Unilateral cleft lip
Myeloid	1	0.9167	0.512978	-1.03154	0.9167	Unilateral cleft lip
Mesothelial	1	0.0001	3.57742	6.81237	0.0011	Microangiopathic hemolytic anemia
Myeloid	1	0.0672	1.68159	1.70941	0.3696	Microangiopathic hemolytic anemia
Endothelial	1	0.1244	1.45148	1.21071	0.456133	Microangiopathic hemolytic anemia
Lymphoid	1	0.6359	0.811176	-0.47418	1	Microangiopathic hemolytic anemia
Fibroblast	1	0.862	0.757817	-0.993262	1	Microangiopathic hemolytic anemia
Atrial_Cardiomyocyte	1	0.9024	0.61886	-1.14681	1	Microangiopathic hemolytic anemia
Adipocytes	1	0.9633	0.55685	-1.38004	1	Microangiopathic hemolytic anemia
Neuronal	1	0.9817	0.630733	-1.39413	1	Microangiopathic hemolytic anemia
Pericytes	1	0.997	0.525528	-2.07767	1	Microangiopathic hemolytic anemia
Smooth_muscle_cells	1	1	0.300561	-2.48286	1	Microangiopathic hemolytic anemia
Ventricular_Cardiomyocyte	1	1	0.119015	-2.53416	1	Microangiopathic hemolytic anemia
Endothelial	1	0.0004	1.87723	4.02345	0.0044	Microcytic anemia
Lymphoid	1	0.1669	1.2255	0.958492	0.91795	Microcytic anemia
Ventricular_Cardiomyocyte	1	0.2968	1.09545	0.470476	0.978	Microcytic anemia
Myeloid	1	0.4317	1.01347	0.057683	0.978	Microcytic anemia
Pericytes	1	0.4549	0.999015	-0.00741011	0.978	Microcytic anemia
Fibroblast	1	0.5981	0.952373	-0.331214	0.978	Microcytic anemia
Neuronal	1	0.7674	0.881557	-0.751063	0.978	Microcytic anemia
Adipocytes	1	0.8385	0.822998	-0.955238	0.978	Microcytic anemia
Mesothelial	1	0.9296	0.736367	-1.21592	0.978	Microcytic anemia
Smooth_muscle_cells	1	0.9512	0.763658	-1.45547	0.978	Microcytic anemia
Atrial_Cardiomyocyte	1	0.978	0.660386	-1.76122	0.978	Microcytic anemia
Endothelial	1	0.0056	2.53802	3.66619	0.0616	Persistent bleeding after trauma
Myeloid	1	0.0701	1.76668	1.72699	0.38555	Persistent bleeding after trauma
Mesothelial	1	0.2859	1.07761	0.189999	0.9942	Persistent bleeding after trauma
Fibroblast	1	0.3985	1.02086	0.0766263	0.9942	Persistent bleeding after trauma
Pericytes	1	0.6443	0.892494	-0.424986	0.9942	Persistent bleeding after trauma
Adipocytes	1	0.7367	0.763633	-0.665578	0.9942	Persistent bleeding after trauma
Ventricular_Cardiomyocyte	1	0.8587	0.61459	-1.01059	0.9942	Persistent bleeding after trauma
Neuronal	1	0.8775	0.732001	-0.904249	0.9942	Persistent bleeding after trauma
Atrial_Cardiomyocyte	1	0.9288	0.549904	-1.21135	0.9942	Persistent bleeding after trauma
Lymphoid	1	0.9419	0.50268	-1.13688	0.9942	Persistent bleeding after trauma
Smooth_muscle_cells	1	0.9942	0.450336	-1.78224	0.9942	Persistent bleeding after trauma
Myeloid	1	0.0002	1.35188	3.87977	0.0022	Subcutaneous hemorrhage
Fibroblast	1	0.001	1.18546	3.28212	0.0055	Subcutaneous hemorrhage
Lymphoid	1	0.0016	1.30662	3.34721	0.00586667	Subcutaneous hemorrhage
Endothelial	1	0.0137	1.19813	2.30968	0.037675	Subcutaneous hemorrhage
Smooth_muscle_cells	1	0.1019	1.08335	1.29373	0.22418	Subcutaneous hemorrhage
Pericytes	1	0.2975	1.02605	0.496026	0.545417	Subcutaneous hemorrhage
Mesothelial	1	0.9233	0.882617	-1.359	1	Subcutaneous hemorrhage
Adipocytes	1	0.9538	0.88175	-1.63624	1	Subcutaneous hemorrhage
Neuronal	1	0.9997	0.817172	-2.96276	1	Subcutaneous hemorrhage
Ventricular_Cardiomyocyte	1	1	0.616017	-4.88953	1	Subcutaneous hemorrhage
Atrial_Cardiomyocyte	1	1	0.618015	-5.05422	1	Subcutaneous hemorrhage
Lymphoid	1	0.0144	1.51238	2.62588	0.1584	Hypochromic anemia
Myeloid	1	0.0845	1.28717	1.46149	0.3993	Hypochromic anemia
Endothelial	1	0.1089	1.22808	1.25181	0.3993	Hypochromic anemia
Fibroblast	1	0.4473	1.00884	0.073323	0.9889	Hypochromic anemia
Adipocytes	1	0.4879	0.991467	-0.0549347	0.9889	Hypochromic anemia
Ventricular_Cardiomyocyte	1	0.5394	0.974119	-0.154039	0.9889	Hypochromic anemia
Mesothelial	1	0.7653	0.858393	-0.768325	0.9917	Hypochromic anemia
Neuronal	1	0.8653	0.86113	-1.03512	0.9917	Hypochromic anemia
Pericytes	1	0.9652	0.82255	-1.57191	0.9917	Hypochromic anemia
Smooth_muscle_cells	1	0.9782	0.758011	-1.75501	0.9917	Hypochromic anemia
Atrial_Cardiomyocyte	1	0.9917	0.667343	-2.07205	0.9917	Hypochromic anemia
Adipocytes	1	0.0852	1.68507	1.36784	0.605	Nonspherocytic hemolytic anemia
Smooth_muscle_cells	1	0.11	1.47306	1.09004	0.605	Nonspherocytic hemolytic anemia
Myeloid	1	0.2904	1.09867	0.158472	0.68816	Nonspherocytic hemolytic anemia
Lymphoid	1	0.2941	1.09434	0.149364	0.68816	Nonspherocytic hemolytic anemia
Endothelial	1	0.3128	1.10571	0.179071	0.68816	Nonspherocytic hemolytic anemia
Pericytes	1	0.4512	0.985397	-0.0412113	0.754286	Nonspherocytic hemolytic anemia
Ventricular_Cardiomyocyte	1	0.48	0.908977	-0.169273	0.754286	Nonspherocytic hemolytic anemia
Mesothelial	1	0.6445	0.747133	-0.43645	0.843089	Nonspherocytic hemolytic anemia
Atrial_Cardiomyocyte	1	0.6898	0.698496	-0.583939	0.843089	Nonspherocytic hemolytic anemia
Fibroblast	1	0.8115	0.69233	-0.792567	0.89265	Nonspherocytic hemolytic anemia
Neuronal	1	0.9535	0.546372	-1.07828	0.9535	Nonspherocytic hemolytic anemia
Neuronal	1	0.0173	1.66546	2.82789	0.1903	Inferior cerebellar vermis hypoplasia
Ventricular_Cardiomyocyte	1	0.057	1.51986	1.73578	0.310567	Inferior cerebellar vermis hypoplasia
Mesothelial	1	0.0847	1.52245	1.6046	0.310567	Inferior cerebellar vermis hypoplasia
Atrial_Cardiomyocyte	1	0.2161	1.20408	0.711757	0.594275	Inferior cerebellar vermis hypoplasia
Fibroblast	1	0.4508	0.995615	-0.020019	0.9868	Inferior cerebellar vermis hypoplasia
Adipocytes	1	0.5982	0.895389	-0.372838	0.9868	Inferior cerebellar vermis hypoplasia
Pericytes	1	0.8195	0.831734	-0.830627	0.9868	Inferior cerebellar vermis hypoplasia
Smooth_muscle_cells	1	0.8431	0.776417	-0.922199	0.9868	Inferior cerebellar vermis hypoplasia
Endothelial	1	0.9403	0.579246	-1.2732	0.9868	Inferior cerebellar vermis hypoplasia
Lymphoid	1	0.9751	0.519184	-1.3771	0.9868	Inferior cerebellar vermis hypoplasia
Myeloid	1	0.9868	0.46765	-1.51284	0.9868	Inferior cerebellar vermis hypoplasia
Fibroblast	1	0.0575	1.70444	1.78393	0.6325	Distal peripheral sensory neuropathy
Ventricular_Cardiomyocyte	1	0.1414	1.56797	1.05038	0.717933	Distal peripheral sensory neuropathy
Atrial_Cardiomyocyte	1	0.2362	1.26439	0.50782	0.717933	Distal peripheral sensory neuropathy
Endothelial	1	0.4249	0.940462	-0.0987624	0.717933	Distal peripheral sensory neuropathy
Neuronal	1	0.5459	0.887759	-0.267747	0.717933	Distal peripheral sensory neuropathy
Myeloid	1	0.562	0.763296	-0.37983	0.717933	Distal peripheral sensory neuropathy
Smooth_muscle_cells	1	0.569	0.861393	-0.309215	0.717933	Distal peripheral sensory neuropathy
Adipocytes	1	0.5745	0.822144	-0.351188	0.717933	Distal peripheral sensory neuropathy
[truncated: 64,683 more rows]

## Sheet: S3
CellType	annotLevel	p	fold_change	sd_from_mean	q	hpo_name
H_MLI	1	0.0269	1.39421	1.94312	0.44205	Abnormal QRS complex
H_PIP	1	0.0514	1.29426	1.50863	0.44205	Abnormal QRS complex
H_Brainstem	1	0.0764	1.27993	1.30143	0.44205	Abnormal QRS complex
H_Meninges	1	0.0842	1.50066	1.30329	0.44205	Abnormal QRS complex
H_iCN	1	0.1126	1.20874	1.12971	0.47292	Abnormal QRS complex
H_PC	1	0.1807	1.13096	0.815205	0.5472	Abnormal QRS complex
H_Pericytes	1	0.1824	1.0878	0.316867	0.5472	Abnormal QRS complex
H_BS_Choroid_Ependymal	1	0.2646	1.0376	0.163756	0.694575	Abnormal QRS complex
H_GN	1	0.3472	1.05207	0.260693	0.810133	Abnormal QRS complex
H_Endothelial	1	0.3917	0.914515	-0.227367	0.82257	Abnormal QRS complex
H_Choroid	1	0.4379	1.00451	0.027914	0.835991	Abnormal QRS complex
H_eCN_UBC	1	0.4783	0.984441	-0.0686333	0.837025	Abnormal QRS complex
H_GCP	1	0.596	0.927967	-0.332009	0.87304	Abnormal QRS complex
H_Microglia	1	0.607	0.78315	-0.461434	0.87304	Abnormal QRS complex
H_Glia	1	0.6236	0.953332	-0.343482	0.87304	Abnormal QRS complex
H_RL	1	0.7703	0.837997	-0.650593	0.9577	Abnormal QRS complex
H_Ast_Ependymal	1	0.8225	0.805963	-0.784813	0.9577	Abnormal QRS complex
H_Committed_OPC	1	0.8794	0.774521	-0.666468	0.9577	Abnormal QRS complex
H_Ast	1	0.9132	0.732641	-1.15403	0.9577	Abnormal QRS complex
H_BG	1	0.955	0.693682	-1.35286	0.9577	Abnormal QRS complex
H_OPC	1	0.9577	0.743392	-1.20875	0.9577	Abnormal QRS complex
H_Ast_Ependymal	1	0	3.48707	9.64357	0	Reduced progressive sperm motility
H_Choroid	1	0.0108	1.56697	3.24921	0.1134	Reduced progressive sperm motility
H_BS_Choroid_Ependymal	1	0.0282	1.59868	2.37173	0.1974	Reduced progressive sperm motility
H_Ast	1	0.1035	1.30135	1.20012	0.543375	Reduced progressive sperm motility
H_BG	1	0.1443	1.22192	0.921187	0.60606	Reduced progressive sperm motility
H_Committed_OPC	1	0.2201	1.06599	0.188649	0.77035	Reduced progressive sperm motility
H_Glia	1	0.3985	1.02587	0.179678	0.9985	Reduced progressive sperm motility
H_RL	1	0.4014	1.00699	0.0267658	0.9985	Reduced progressive sperm motility
H_iCN	1	0.8809	0.789637	-1.0607	0.9985	Reduced progressive sperm motility
H_PC	1	0.9184	0.777595	-1.26871	0.9985	Reduced progressive sperm motility
H_Brainstem	1	0.9198	0.732609	-1.13982	0.9985	Reduced progressive sperm motility
H_GCP	1	0.9592	0.670023	-1.40499	0.9985	Reduced progressive sperm motility
H_eCN_UBC	1	0.9655	0.652838	-1.44506	0.9985	Reduced progressive sperm motility
H_MLI	1	0.9725	0.677844	-1.49854	0.9985	Reduced progressive sperm motility
H_Pericytes	1	0.9835	0.686308	-1.0589	0.9985	Reduced progressive sperm motility
H_Meninges	1	0.9863	0.638258	-0.859608	0.9985	Reduced progressive sperm motility
H_OPC	1	0.9896	0.636817	-1.56725	0.9985	Reduced progressive sperm motility
H_Microglia	1	0.9935	0.564339	-0.860554	0.9985	Reduced progressive sperm motility
H_PIP	1	0.9939	0.592124	-1.98051	0.9985	Reduced progressive sperm motility
H_Endothelial	1	0.9944	0.63085	-0.940784	0.9985	Reduced progressive sperm motility
H_GN	1	0.9985	0.481405	-2.40926	0.9985	Reduced progressive sperm motility
H_Endothelial	1	0.1234	1.3291	1.06447	0.717055	Chromosomal breakage induced by ionizing radiation
H_eCN_UBC	1	0.2538	1.09049	0.485346	0.717055	Chromosomal breakage induced by ionizing radiation
H_OPC	1	0.2834	1.05594	0.323553	0.717055	Chromosomal breakage induced by ionizing radiation
H_Microglia	1	0.2966	1.00215	0.00548593	0.717055	Chromosomal breakage induced by ionizing radiation
H_GCP	1	0.3077	1.06342	0.355753	0.717055	Chromosomal breakage induced by ionizing radiation
H_BG	1	0.3078	1.06252	0.343056	0.717055	Chromosomal breakage induced by ionizing radiation
H_RL	1	0.3181	1.04935	0.238984	0.717055	Chromosomal breakage induced by ionizing radiation
H_Glia	1	0.3307	1.04124	0.371852	0.717055	Chromosomal breakage induced by ionizing radiation
H_Pericytes	1	0.3515	0.991397	-0.0383284	0.717055	Chromosomal breakage induced by ionizing radiation
H_Committed_OPC	1	0.3587	0.985707	-0.0514171	0.717055	Chromosomal breakage induced by ionizing radiation
H_PIP	1	0.3756	1.02292	0.144718	0.717055	Chromosomal breakage induced by ionizing radiation
H_Brainstem	1	0.4606	0.994362	-0.0317038	0.76874	Chromosomal breakage induced by ionizing radiation
H_Ast_Ependymal	1	0.5112	0.956912	-0.217786	0.76874	Chromosomal breakage induced by ionizing radiation
H_Meninges	1	0.5204	0.888403	-0.356256	0.76874	Chromosomal breakage induced by ionizing radiation
H_GN	1	0.5491	0.96404	-0.219088	0.76874	Chromosomal breakage induced by ionizing radiation
H_Ast	1	0.5992	0.937448	-0.332734	0.78645	Chromosomal breakage induced by ionizing radiation
H_PC	1	0.6369	0.949691	-0.381717	0.786759	Chromosomal breakage induced by ionizing radiation
H_MLI	1	0.7518	0.895457	-0.614694	0.80829	Chromosomal breakage induced by ionizing radiation
H_Choroid	1	0.7541	0.909497	-0.689021	0.80829	Chromosomal breakage induced by ionizing radiation
H_iCN	1	0.7698	0.890673	-0.715113	0.80829	Chromosomal breakage induced by ionizing radiation
H_BS_Choroid_Ependymal	1	0.8564	0.859772	-0.744578	0.8564	Chromosomal breakage induced by ionizing radiation
H_GCP	1	0.0517	1.1709	1.75586	0.773617	Abnormal circulating monocarboxylic acid concentration
H_Ast_Ependymal	1	0.1486	1.11114	1.01969	0.773617	Abnormal circulating monocarboxylic acid concentration
H_Ast	1	0.1707	1.09566	0.935044	0.773617	Abnormal circulating monocarboxylic acid concentration
H_PC	1	0.1987	1.05879	0.81192	0.773617	Abnormal circulating monocarboxylic acid concentration
H_GN	1	0.2128	1.06482	0.728878	0.773617	Abnormal circulating monocarboxylic acid concentration
H_eCN_UBC	1	0.2517	1.05731	0.564524	0.773617	Abnormal circulating monocarboxylic acid concentration
H_MLI	1	0.2593	1.04499	0.489604	0.773617	Abnormal circulating monocarboxylic acid concentration
H_Committed_OPC	1	0.3299	1.01353	0.0934748	0.773617	Abnormal circulating monocarboxylic acid concentration
H_BG	1	0.3545	1.02921	0.291843	0.773617	Abnormal circulating monocarboxylic acid concentration
H_Brainstem	1	0.4698	0.997095	-0.03027	0.773617	Abnormal circulating monocarboxylic acid concentration
H_Pericytes	1	0.4901	0.971441	-0.235465	0.773617	Abnormal circulating monocarboxylic acid concentration
H_Glia	1	0.4908	0.999077	-0.0152485	0.773617	Abnormal circulating monocarboxylic acid concentration
H_Microglia	1	0.5159	0.945593	-0.258872	0.773617	Abnormal circulating monocarboxylic acid concentration
H_PIP	1	0.5189	0.986516	-0.154393	0.773617	Abnormal circulating monocarboxylic acid concentration
H_BS_Choroid_Ependymal	1	0.6003	0.957253	-0.406688	0.773617	Abnormal circulating monocarboxylic acid concentration
H_Choroid	1	0.6351	0.971652	-0.391922	0.773617	Abnormal circulating monocarboxylic acid concentration
H_iCN	1	0.6466	0.964861	-0.423635	0.773617	Abnormal circulating monocarboxylic acid concentration
H_OPC	1	0.6631	0.954232	-0.478296	0.773617	Abnormal circulating monocarboxylic acid concentration
H_Endothelial	1	0.7029	0.889203	-0.669813	0.776889	Abnormal circulating monocarboxylic acid concentration
H_Meninges	1	0.7399	0.874479	-0.727758	0.776895	Abnormal circulating monocarboxylic acid concentration
H_RL	1	0.8032	0.909305	-0.813491	0.8032	Abnormal circulating monocarboxylic acid concentration
H_BS_Choroid_Ependymal	1	0.0066	1.20853	3.19169	0.1386	Abnormal circulating dicarboxylic acid concentration
H_Choroid	1	0.0371	1.08437	1.86853	0.38955	Abnormal circulating dicarboxylic acid concentration
H_PC	1	0.0887	1.06296	1.37602	0.58275	Abnormal circulating dicarboxylic acid concentration
H_eCN_UBC	1	0.111	1.07847	1.23679	0.58275	Abnormal circulating dicarboxylic acid concentration
H_GCP	1	0.1675	1.05708	0.947334	0.7035	Abnormal circulating dicarboxylic acid concentration
H_RL	1	0.2641	1.03635	0.521965	0.776779	Abnormal circulating dicarboxylic acid concentration
H_Brainstem	1	0.2896	1.02943	0.488614	0.776779	Abnormal circulating dicarboxylic acid concentration
H_PIP	1	0.3529	1.01538	0.285266	0.776779	Abnormal circulating dicarboxylic acid concentration
H_iCN	1	0.3555	1.01725	0.335749	0.776779	Abnormal circulating dicarboxylic acid concentration
H_GN	1	0.3913	1.01301	0.232964	0.776779	Abnormal circulating dicarboxylic acid concentration
H_MLI	1	0.4621	1.00024	0.00421564	0.776779	Abnormal circulating dicarboxylic acid concentration
H_OPC	1	0.5459	0.986861	-0.218206	0.776779	Abnormal circulating dicarboxylic acid concentration
H_Ast_Ependymal	1	0.6202	0.974627	-0.37631	0.776779	Abnormal circulating dicarboxylic acid concentration
H_Glia	1	0.6359	0.9858	-0.374349	0.776779	Abnormal circulating dicarboxylic acid concentration
H_Committed_OPC	1	0.6524	0.950962	-0.525741	0.776779	Abnormal circulating dicarboxylic acid concentration
H_Ast	1	0.6555	0.97229	-0.437217	0.776779	Abnormal circulating dicarboxylic acid concentration
H_Endothelial	1	0.6775	0.941392	-0.565699	0.776779	Abnormal circulating dicarboxylic acid concentration
H_Microglia	1	0.6841	0.925191	-0.568112	0.776779	Abnormal circulating dicarboxylic acid concentration
H_Pericytes	1	0.7028	0.95248	-0.627455	0.776779	Abnormal circulating dicarboxylic acid concentration
H_Meninges	1	0.8061	0.903968	-0.892213	0.846405	Abnormal circulating dicarboxylic acid concentration
H_BG	1	0.9734	0.89027	-1.78079	0.9734	Abnormal circulating dicarboxylic acid concentration
H_PC	1	0.0234	1.17107	2.16491	0.4914	Abnormal corpus striatum morphology
H_Microglia	1	0.0739	1.37261	1.61941	0.77595	Abnormal corpus striatum morphology
H_MLI	1	0.1638	1.08031	0.81556	0.882	Abnormal corpus striatum morphology
H_BS_Choroid_Ependymal	1	0.1899	1.06675	0.58272	0.882	Abnormal corpus striatum morphology
H_iCN	1	0.2104	1.06921	0.772684	0.882	Abnormal corpus striatum morphology
H_Pericytes	1	0.2773	1.03901	0.295483	0.882	Abnormal corpus striatum morphology
H_eCN_UBC	1	0.3935	1.01539	0.138547	0.882	Abnormal corpus striatum morphology
H_Brainstem	1	0.4162	1.00947	0.0906227	0.882	Abnormal corpus striatum morphology
H_Endothelial	1	0.4383	0.973423	-0.145807	0.882	Abnormal corpus striatum morphology
H_PIP	1	0.4749	0.995093	-0.0522715	0.882	Abnormal corpus striatum morphology
H_RL	1	0.5147	0.981455	-0.152733	0.882	Abnormal corpus striatum morphology
H_Choroid	1	0.5345	0.988603	-0.144719	0.882	Abnormal corpus striatum morphology
H_OPC	1	0.546	0.977132	-0.223694	0.882	Abnormal corpus striatum morphology
H_GCP	1	0.5915	0.967104	-0.308951	0.88725	Abnormal corpus striatum morphology
H_GN	1	0.6601	0.956437	-0.451273	0.899955	Abnormal corpus striatum morphology
H_Ast_Ependymal	1	0.7427	0.917145	-0.701773	0.899955	Abnormal corpus striatum morphology
H_Glia	1	0.8097	0.94202	-0.887395	0.899955	Abnormal corpus striatum morphology
H_BG	1	0.8357	0.897421	-0.948506	0.899955	Abnormal corpus striatum morphology
H_Meninges	1	0.851	0.834419	-0.876675	0.899955	Abnormal corpus striatum morphology
H_Committed_OPC	1	0.8571	0.869261	-0.815623	0.899955	Abnormal corpus striatum morphology
H_Ast	1	0.9406	0.840009	-1.42902	0.9406	Abnormal corpus striatum morphology
H_eCN_UBC	1	0	1.11098	6.28884	0	Abnormal cerebral subcortex morphology
H_PC	1	0	1.05935	4.66719	0	Abnormal cerebral subcortex morphology
H_PIP	1	0	1.06131	4.03501	0	Abnormal cerebral subcortex morphology
H_GN	1	0.0002	1.05654	3.61254	0.00105	Abnormal cerebral subcortex morphology
H_Brainstem	1	0.0025	1.04882	2.88482	0.0105	Abnormal cerebral subcortex morphology
H_iCN	1	0.0076	1.03479	2.43423	0.0266	Abnormal cerebral subcortex morphology
H_RL	1	0.0157	1.04293	2.2112	0.0471	Abnormal cerebral subcortex morphology
H_MLI	1	0.0343	1.02915	1.85455	0.0882	Abnormal cerebral subcortex morphology
H_OPC	1	0.0378	1.03081	1.82231	0.0882	Abnormal cerebral subcortex morphology
H_Glia	1	0.0538	1.01696	1.61486	0.11298	Abnormal cerebral subcortex morphology
H_Ast	1	0.1078	1.02238	1.25165	0.2058	Abnormal cerebral subcortex morphology
H_Committed_OPC	1	0.2052	1.02115	0.808741	0.3591	Abnormal cerebral subcortex morphology
H_GCP	1	0.2567	1.01075	0.637998	0.414669	Abnormal cerebral subcortex morphology
H_BG	1	0.4911	1.00031	0.0178371	0.73665	Abnormal cerebral subcortex morphology
H_Pericytes	1	0.5957	0.994281	-0.27143	0.83398	Abnormal cerebral subcortex morphology
H_BS_Choroid_Ependymal	1	0.9206	0.974915	-1.36831	0.9999	Abnormal cerebral subcortex morphology
H_Ast_Ependymal	1	0.9629	0.966974	-1.75338	0.9999	Abnormal cerebral subcortex morphology
H_Choroid	1	0.9872	0.972015	-2.21055	0.9999	Abnormal cerebral subcortex morphology
H_Endothelial	1	0.9997	0.910616	-3.05428	0.9999	Abnormal cerebral subcortex morphology
H_Meninges	1	0.9997	0.90098	-3.29389	0.9999	Abnormal cerebral subcortex morphology
H_Microglia	1	0.9999	0.863905	-3.63127	0.9999	Abnormal cerebral subcortex morphology
H_Meninges	1	0.0122	1.43997	2.90413	0.2562	Abnormal morphology of the abdominal musculature
H_OPC	1	0.0717	1.1319	1.52396	0.75285	Abnormal morphology of the abdominal musculature
H_Brainstem	1	0.1471	1.08755	1.01151	0.8344	Abnormal morphology of the abdominal musculature
H_Pericytes	1	0.1742	1.09571	0.88686	0.8344	Abnormal morphology of the abdominal musculature
H_Committed_OPC	1	0.2169	1.07075	0.538147	0.8344	Abnormal morphology of the abdominal musculature
H_PC	1	0.2384	1.04368	0.669008	0.8344	Abnormal morphology of the abdominal musculature
H_Choroid	1	0.2903	1.03248	0.510018	0.8709	Abnormal morphology of the abdominal musculature
H_Ast	1	0.3659	1.02453	0.266762	0.896538	Abnormal morphology of the abdominal musculature
H_MLI	1	0.3863	1.01283	0.159129	0.896538	Abnormal morphology of the abdominal musculature
H_PIP	1	0.4798	0.994508	-0.0707958	0.896538	Abnormal morphology of the abdominal musculature
H_BS_Choroid_Ependymal	1	0.5039	0.978346	-0.23296	0.896538	Abnormal morphology of the abdominal musculature
H_iCN	1	0.5241	0.992601	-0.101013	0.896538	Abnormal morphology of the abdominal musculature
H_Glia	1	0.555	0.99077	-0.17064	0.896538	Abnormal morphology of the abdominal musculature
H_BG	1	0.6532	0.96054	-0.44182	0.932647	Abnormal morphology of the abdominal musculature
H_GN	1	0.6803	0.959518	-0.509555	0.932647	Abnormal morphology of the abdominal musculature
H_Endothelial	1	0.7378	0.886947	-0.754299	0.932647	Abnormal morphology of the abdominal musculature
H_eCN_UBC	1	0.755	0.937332	-0.685087	0.932647	Abnormal morphology of the abdominal musculature
H_Ast_Ependymal	1	0.8097	0.914492	-0.878659	0.939253	Abnormal morphology of the abdominal musculature
H_Microglia	1	0.8498	0.80751	-1.01239	0.939253	Abnormal morphology of the abdominal musculature
H_RL	1	0.942	0.86678	-1.34637	0.9891	Abnormal morphology of the abdominal musculature
H_GCP	1	0.9925	0.814786	-2.13514	0.9925	Abnormal morphology of the abdominal musculature
H_Meninges	1	0.0347	1.3771	2.25836	0.7287	Abnormality of the common coagulation pathway
H_Microglia	1	0.0721	1.34353	1.66055	0.75705	Abnormality of the common coagulation pathway
H_BS_Choroid_Ependymal	1	0.1356	1.10283	1.00387	0.89922	Abnormality of the common coagulation pathway
H_GN	1	0.2002	1.06873	0.793224	0.89922	Abnormality of the common coagulation pathway
H_Endothelial	1	0.2141	1.11861	0.718116	0.89922	Abnormality of the common coagulation pathway
H_Choroid	1	0.4364	1.00605	0.0852302	0.96915	Abnormality of the common coagulation pathway
H_PIP	1	0.5663	0.978024	-0.260389	0.96915	Abnormality of the common coagulation pathway
H_OPC	1	0.5899	0.968683	-0.333103	0.96915	Abnormality of the common coagulation pathway
H_Brainstem	1	0.5966	0.970303	-0.313452	0.96915	Abnormality of the common coagulation pathway
H_eCN_UBC	1	0.6687	0.952438	-0.476626	0.96915	Abnormality of the common coagulation pathway
H_Pericytes	1	0.686	0.931508	-0.5792	0.96915	Abnormality of the common coagulation pathway
H_MLI	1	0.7499	0.941619	-0.656837	0.96915	Abnormality of the common coagulation pathway
H_PC	1	0.7516	0.951634	-0.687646	0.96915	Abnormality of the common coagulation pathway
H_Ast_Ependymal	1	0.8244	0.903855	-0.906122	0.96915	Abnormality of the common coagulation pathway
H_GCP	1	0.8276	0.914246	-0.906819	0.96915	Abnormality of the common coagulation pathway
H_BG	1	0.8301	0.90817	-0.941001	0.96915	Abnormality of the common coagulation pathway
H_Ast	1	0.8895	0.884387	-1.14654	0.96915	Abnormality of the common coagulation pathway
H_RL	1	0.9046	0.87562	-1.15475	0.96915	Abnormality of the common coagulation pathway
H_Glia	1	0.9137	0.921777	-1.32518	0.96915	Abnormality of the common coagulation pathway
H_iCN	1	0.923	0.891392	-1.35222	0.96915	Abnormality of the common coagulation pathway
H_Committed_OPC	1	0.9914	0.799441	-1.38605	0.9914	Abnormality of the common coagulation pathway
H_GCP	1	0.0011	1.0881	3.29145	0.0231	Wide nasal bridge
H_RL	1	0.0179	1.06997	2.27042	0.18795	Wide nasal bridge
H_BG	1	0.0519	1.04532	1.65379	0.2877	Wide nasal bridge
H_Brainstem	1	0.0585	1.04411	1.62723	0.2877	Wide nasal bridge
H_GN	1	0.0824	1.03485	1.41524	0.2877	Wide nasal bridge
H_eCN_UBC	1	0.0893	1.03826	1.35429	0.2877	Wide nasal bridge
H_PIP	1	0.1084	1.02999	1.23896	0.2877	Wide nasal bridge
H_Pericytes	1	0.1096	1.04174	1.23635	0.2877	Wide nasal bridge
H_OPC	1	0.212	1.0205	0.766494	0.454364	Wide nasal bridge
H_Ast	1	0.2355	1.02025	0.70653	0.454364	Wide nasal bridge
H_Glia	1	0.238	1.01191	0.713061	0.454364	Wide nasal bridge
H_Committed_OPC	1	0.3153	1.0174	0.426928	0.551775	Wide nasal bridge
H_Meninges	1	0.6025	0.985442	-0.306238	0.9393	Wide nasal bridge
H_PC	1	0.6262	0.993681	-0.315608	0.9393	Wide nasal bridge
H_Ast_Ependymal	1	0.7096	0.982865	-0.570794	0.99344	Wide nasal bridge
H_MLI	1	0.806	0.978441	-0.859068	0.9952	Wide nasal bridge
H_Endothelial	1	0.9434	0.928791	-1.53376	0.9952	Wide nasal bridge
H_BS_Choroid_Ependymal	1	0.9587	0.954122	-1.59705	0.9952	Wide nasal bridge
H_iCN	1	0.9872	0.950365	-2.15812	0.9952	Wide nasal bridge
H_Choroid	1	0.9919	0.953478	-2.35602	0.9952	Wide nasal bridge
H_Microglia	1	0.9952	0.864848	-2.30632	0.9952	Wide nasal bridge
H_PIP	1	0.0053	1.14425	3.07205	0.1113	Broad nasal tip
H_Pericytes	1	0.0309	1.14171	2.1445	0.1974	Broad nasal tip
H_PC	1	0.0339	1.07147	1.83623	0.1974	Broad nasal tip
H_GN	1	0.0376	1.08981	1.86993	0.1974	Broad nasal tip
H_RL	1	0.0509	1.10706	1.76017	0.21378	Broad nasal tip
H_GCP	1	0.0744	1.0793	1.5243	0.2331	Broad nasal tip
H_eCN_UBC	1	0.0777	1.07903	1.46236	0.2331	Broad nasal tip
H_Glia	1	0.1608	1.03209	0.978439	0.4221	Broad nasal tip
H_Brainstem	1	0.2461	1.03374	0.640733	0.574233	Broad nasal tip
H_BG	1	0.4476	1.0045	0.0833477	0.906231	Broad nasal tip
H_Meninges	1	0.5054	0.987708	-0.131602	0.906231	Broad nasal tip
H_MLI	1	0.5528	0.990689	-0.192227	0.906231	Broad nasal tip
H_Ast	1	0.561	0.988948	-0.198526	0.906231	Broad nasal tip
H_Committed_OPC	1	0.6665	0.956628	-0.54547	0.97566	Broad nasal tip
H_Ast_Ependymal	1	0.6969	0.967355	-0.558837	0.97566	Broad nasal tip
H_OPC	1	0.8104	0.955561	-0.866761	0.9822	Broad nasal tip
H_iCN	1	0.9094	0.942251	-1.29649	0.9822	Broad nasal tip
H_Choroid	1	0.9359	0.94261	-1.48185	0.9822	Broad nasal tip
H_Microglia	1	0.9596	0.82267	-1.56042	0.9822	Broad nasal tip
H_Endothelial	1	0.9715	0.857346	-1.56756	0.9822	Broad nasal tip
H_BS_Choroid_Ependymal	1	0.9822	0.908509	-1.61227	0.9822	Broad nasal tip
H_Endothelial	1	0.0836	1.31995	1.59671	0.695262	Abnormality of the intrinsic pathway
H_PIP	1	0.1555	1.08976	0.847428	0.695262	Abnormality of the intrinsic pathway
H_Brainstem	1	0.2253	1.07118	0.609071	0.695262	Abnormality of the intrinsic pathway
H_PC	1	0.255	1.05326	0.612363	0.695262	Abnormality of the intrinsic pathway
H_Committed_OPC	1	0.2696	1.03812	0.219473	0.695262	Abnormality of the intrinsic pathway
H_iCN	1	0.2838	1.04933	0.499787	0.695262	Abnormality of the intrinsic pathway
H_GN	1	0.2917	1.04993	0.466435	0.695262	Abnormality of the intrinsic pathway
H_MLI	1	0.3038	1.03908	0.366333	0.695262	Abnormality of the intrinsic pathway
H_GCP	1	0.3626	1.02861	0.240934	0.695262	Abnormality of the intrinsic pathway
H_eCN_UBC	1	0.4105	1.01085	0.0893272	0.695262	Abnormality of the intrinsic pathway
H_Choroid	1	0.4159	1.01039	0.119703	0.695262	Abnormality of the intrinsic pathway
H_BS_Choroid_Ependymal	1	0.4198	0.98913	-0.0868534	0.695262	Abnormality of the intrinsic pathway
H_Ast	1	0.4304	1.00985	0.0793562	0.695262	Abnormality of the intrinsic pathway
H_Microglia	1	0.5124	0.902715	-0.379779	0.74466	Abnormality of the intrinsic pathway
H_OPC	1	0.5319	0.978224	-0.194096	0.74466	Abnormality of the intrinsic pathway
H_Meninges	1	0.5708	0.911321	-0.43437	0.749175	Abnormality of the intrinsic pathway
H_RL	1	0.6824	0.931652	-0.518259	0.842965	Abnormality of the intrinsic pathway
H_Ast_Ependymal	1	0.7429	0.910643	-0.692346	0.866717	Abnormality of the intrinsic pathway
H_BG	1	0.8532	0.879523	-1.00355	0.8881	Abnormality of the intrinsic pathway
H_Pericytes	1	0.8827	0.86775	-0.883758	0.8881	Abnormality of the intrinsic pathway
H_Glia	1	0.8881	0.914809	-1.17246	0.8881	Abnormality of the intrinsic pathway
H_Ast	1	0.0788	1.2423	1.48046	0.77105	Incomitant strabismus
H_RL	1	0.145	1.15722	0.900552	0.77105	Incomitant strabismus
H_Brainstem	1	0.188	1.11097	0.722102	0.77105	Incomitant strabismus
H_Ast_Ependymal	1	0.1935	1.12803	0.734306	0.77105	Incomitant strabismus
H_Glia	1	0.1995	1.07719	0.808718	0.77105	Incomitant strabismus
H_Microglia	1	0.2203	1.1965	0.590588	0.77105	Incomitant strabismus
H_Choroid	1	0.3104	1.04445	0.387669	0.837585	Incomitant strabismus
H_GCP	1	0.3271	1.04799	0.309219	0.837585	Incomitant strabismus
H_Committed_OPC	1	0.4201	0.966606	-0.139981	0.837585	Incomitant strabismus
H_GN	1	0.4232	1.01118	0.0774816	0.837585	Incomitant strabismus
H_BG	1	0.4967	0.982777	-0.110706	0.837585	Incomitant strabismus
H_iCN	1	0.5136	0.985467	-0.111366	0.837585	Incomitant strabismus
H_eCN_UBC	1	0.604	0.948747	-0.324044	0.837585	Incomitant strabismus
H_BS_Choroid_Ependymal	1	0.6131	0.937432	-0.377017	0.837585	Incomitant strabismus
H_Meninges	1	0.6212	0.863142	-0.498858	0.837585	Incomitant strabismus
H_OPC	1	0.6607	0.930664	-0.457397	0.837585	Incomitant strabismus
H_PC	1	0.7175	0.932899	-0.579722	0.837585	Incomitant strabismus
H_Pericytes	1	0.7279	0.892518	-0.559557	0.837585	Incomitant strabismus
H_MLI	1	0.796	0.892739	-0.730744	0.837585	Incomitant strabismus
H_PIP	1	0.7977	0.898227	-0.734856	0.837585	Incomitant strabismus
H_Endothelial	1	0.9916	0.719928	-1.05376	0.9916	Incomitant strabismus
H_Brainstem	1	0.0312	1.53461	2.10704	0.6552	Decreased mean corpuscular volume
H_BS_Choroid_Ependymal	1	0.1051	1.19809	0.7208	0.70525	Decreased mean corpuscular volume
H_Committed_OPC	1	0.1501	1.1329	0.328877	0.70525	Decreased mean corpuscular volume
H_Microglia	1	0.2145	1.01532	0.0275478	0.70525	Decreased mean corpuscular volume
H_PIP	1	0.2795	1.07644	0.334189	0.70525	Decreased mean corpuscular volume
H_GN	1	0.312	1.07476	0.328245	0.70525	Decreased mean corpuscular volume
H_Choroid	1	0.3421	1.04415	0.236299	0.70525	Decreased mean corpuscular volume
H_Pericytes	1	0.3424	0.98855	-0.0355406	0.70525	Decreased mean corpuscular volume
H_BG	1	0.3669	1.03202	0.124058	0.70525	Decreased mean corpuscular volume
H_Ast	1	0.3898	1.02242	0.084153	0.70525	Decreased mean corpuscular volume
H_Ast_Ependymal	1	0.4051	0.989035	-0.0391315	0.70525	Decreased mean corpuscular volume
H_iCN	1	0.4387	1.00671	0.0311295	0.70525	Decreased mean corpuscular volume
H_MLI	1	0.4397	1.00853	0.0369212	0.70525	Decreased mean corpuscular volume
H_Meninges	1	0.5104	0.86322	-0.305133	0.70525	Decreased mean corpuscular volume
H_PC	1	0.5352	0.974642	-0.136542	0.70525	Decreased mean corpuscular volume
H_OPC	1	0.5775	0.937075	-0.266785	0.70525	Decreased mean corpuscular volume
H_eCN_UBC	1	0.5988	0.921633	-0.298059	0.70525	Decreased mean corpuscular volume
H_Glia	1	0.6045	0.953313	-0.304223	0.70525	Decreased mean corpuscular volume
H_GCP	1	0.721	0.854209	-0.593677	0.796895	Decreased mean corpuscular volume
H_RL	1	0.7812	0.809108	-0.669421	0.8048	Decreased mean corpuscular volume
H_Endothelial	1	0.8048	0.771209	-0.516382	0.8048	Decreased mean corpuscular volume
H_GCP	1	0	1.63547	6.89119	0	Abnormal mean corpuscular volume
H_RL	1	0.0066	1.38367	3.49994	0.0693	Abnormal mean corpuscular volume
H_GN	1	0.1364	1.09299	1.07754	0.9548	Abnormal mean corpuscular volume
H_PIP	1	0.1921	1.06035	0.73123	1	Abnormal mean corpuscular volume
H_Glia	1	0.3114	1.02669	0.461219	1	Abnormal mean corpuscular volume
H_eCN_UBC	1	0.3759	1.0205	0.209612	1	Abnormal mean corpuscular volume
H_MLI	1	0.3957	1.01202	0.136898	1	Abnormal mean corpuscular volume
H_Ast	1	0.396	1.01797	0.180789	1	Abnormal mean corpuscular volume
H_BG	1	0.4688	0.998229	-0.0184653	1	Abnormal mean corpuscular volume
H_Microglia	1	0.5444	0.931898	-0.33209	1	Abnormal mean corpuscular volume
H_Endothelial	1	0.5731	0.932151	-0.420475	1	Abnormal mean corpuscular volume
H_OPC	1	0.5923	0.969949	-0.329414	1	Abnormal mean corpuscular volume
H_Committed_OPC	1	0.6723	0.9226	-0.539054	1	Abnormal mean corpuscular volume
H_Ast_Ependymal	1	0.73	0.930877	-0.666415	1	Abnormal mean corpuscular volume
H_Brainstem	1	0.7539	0.935184	-0.692462	1	Abnormal mean corpuscular volume
H_Meninges	1	0.8855	0.836054	-0.990303	1	Abnormal mean corpuscular volume
H_Choroid	1	0.8957	0.916664	-1.20265	1	Abnormal mean corpuscular volume
H_PC	1	0.9536	0.886072	-1.60488	1	Abnormal mean corpuscular volume
H_Pericytes	1	0.9775	0.843443	-1.32616	1	Abnormal mean corpuscular volume
H_iCN	1	0.9882	0.836525	-2.04618	1	Abnormal mean corpuscular volume
H_BS_Choroid_Ependymal	1	1	0.770564	-2.31617	1	Abnormal mean corpuscular volume
H_GCP	1	0.1777	1.13685	0.81101	0.587825	Abnormality of the extrinsic pathway
H_OPC	1	0.185	1.09977	0.613683	0.587825	Abnormality of the extrinsic pathway
H_Ast	1	0.1954	1.13016	0.740899	0.587825	Abnormality of the extrinsic pathway
H_Brainstem	1	0.232	1.08739	0.51943	0.587825	Abnormality of the extrinsic pathway
H_iCN	1	0.241	1.08545	0.610527	0.587825	Abnormality of the extrinsic pathway
H_MLI	1	0.246	1.07523	0.483311	0.587825	Abnormality of the extrinsic pathway
H_PIP	1	0.2521	1.06474	0.444444	0.587825	Abnormality of the extrinsic pathway
H_Committed_OPC	1	0.2762	1.02366	0.0920673	0.587825	Abnormality of the extrinsic pathway
H_Microglia	1	0.3028	1.0084	0.0230427	0.587825	Abnormality of the extrinsic pathway
H_PC	1	0.3118	1.05133	0.41692	0.587825	Abnormality of the extrinsic pathway
H_BS_Choroid_Ependymal	1	0.3201	1.01363	0.0753662	0.587825	Abnormality of the extrinsic pathway
H_GN	1	0.3359	1.04733	0.312591	0.587825	Abnormality of the extrinsic pathway
H_Meninges	1	0.401	0.943058	-0.194732	0.647769	Abnormality of the extrinsic pathway
H_RL	1	0.4567	0.987412	-0.0649	0.68505	Abnormality of the extrinsic pathway
H_Ast_Ependymal	1	0.5754	0.934224	-0.351191	0.788859	Abnormality of the extrinsic pathway
H_eCN_UBC	1	0.6148	0.940755	-0.34147	0.788859	Abnormality of the extrinsic pathway
H_Endothelial	1	0.6386	0.852621	-0.527535	0.788859	Abnormality of the extrinsic pathway
H_BG	1	0.7161	0.895435	-0.618068	0.8025	Abnormality of the extrinsic pathway
H_Glia	1	0.7333	0.935856	-0.61646	0.8025	Abnormality of the extrinsic pathway
H_Choroid	1	0.7943	0.901592	-0.797208	0.8025	Abnormality of the extrinsic pathway
H_Pericytes	1	0.8025	0.863109	-0.649241	0.8025	Abnormality of the extrinsic pathway
H_Microglia	1	0	1.67813	11.6376	0	Abnormal cellular immune system morphology
H_GCP	1	0.0063	1.06995	2.61751	0.06615	Abnormal cellular immune system morphology
H_RL	1	0.1771	1.02806	0.916167	1	Abnormal cellular immune system morphology
H_Endothelial	1	0.2868	1.0243	0.518063	1	Abnormal cellular immune system morphology
H_OPC	1	0.2939	1.01325	0.50096	1	Abnormal cellular immune system morphology
H_Pericytes	1	0.3929	1.00739	0.216888	1	Abnormal cellular immune system morphology
H_Glia	1	0.5619	0.997425	-0.155564	1	Abnormal cellular immune system morphology
H_BG	1	0.6399	0.9898	-0.372599	1	Abnormal cellular immune system morphology
H_Ast	1	0.7177	0.983276	-0.591708	1	Abnormal cellular immune system morphology
H_PIP	1	0.943	0.963107	-1.51875	1	Abnormal cellular immune system morphology
H_Committed_OPC	1	0.9856	0.923662	-1.87231	1	Abnormal cellular immune system morphology
H_Meninges	1	0.9921	0.898486	-2.13513	1	Abnormal cellular immune system morphology
H_Ast_Ependymal	1	0.9992	0.914538	-2.80405	1	Abnormal cellular immune system morphology
H_MLI	1	0.9998	0.926341	-2.93532	1	Abnormal cellular immune system morphology
H_GN	1	0.9998	0.913109	-3.49465	1	Abnormal cellular immune system morphology
H_eCN_UBC	1	0.9999	0.904655	-3.39335	1	Abnormal cellular immune system morphology
H_Brainstem	1	1	0.906215	-3.48735	1	Abnormal cellular immune system morphology
H_PC	1	1	0.92123	-3.91663	1	Abnormal cellular immune system morphology
H_Choroid	1	1	0.919999	-3.98661	1	Abnormal cellular immune system morphology
H_iCN	1	1	0.891327	-4.70989	1	Abnormal cellular immune system morphology
H_BS_Choroid_Ependymal	1	1	0.859598	-4.83008	1	Abnormal cellular immune system morphology
H_Microglia	1	0	1.20461	7.49133	0	Abnormality of the immune system
H_Ast_Ependymal	1	0.0004	1.04851	3.43243	0.0042	Abnormality of the immune system
H_Meninges	1	0.0199	1.04581	2.07676	0.1393	Abnormality of the immune system
H_BG	1	0.1443	1.01345	1.05249	0.61992	Abnormality of the immune system
H_Glia	1	0.1476	1.00809	1.04356	0.61992	Abnormality of the immune system
H_Endothelial	1	0.1798	1.01983	0.915757	0.6293	Abnormality of the immune system
H_RL	1	0.2739	1.00852	0.593244	0.671067	Abnormality of the immune system
H_Ast	1	0.2796	1.00768	0.578182	0.671067	Abnormality of the immune system
H_GCP	1	0.2876	1.00718	0.571969	0.671067	Abnormality of the immune system
H_Pericytes	1	0.418	1.00328	0.206711	0.8778	Abnormality of the immune system
H_Committed_OPC	1	0.9714	0.964137	-1.87228	1	Abnormality of the immune system
H_OPC	1	0.9746	0.9766	-1.89329	1	Abnormality of the immune system
H_BS_Choroid_Ependymal	1	0.9913	0.968421	-2.34837	1	Abnormality of the immune system
H_Choroid	1	0.9984	0.972971	-2.92271	1	Abnormality of the immune system
H_eCN_UBC	1	0.9999	0.953772	-3.52882	1	Abnormality of the immune system
H_PIP	1	1	0.96031	-3.53914	1	Abnormality of the immune system
H_Brainstem	1	1	0.950562	-3.92953	1	Abnormality of the immune system
H_PC	1	1	0.958806	-4.44073	1	Abnormality of the immune system
H_MLI	1	1	0.937933	-5.24399	1	Abnormality of the immune system
H_GN	1	1	0.930815	-5.9894	1	Abnormality of the immune system
H_iCN	1	1	0.92555	-7.03206	1	Abnormality of the immune system
H_PIP	1	0.0019	1.0057	2.46664	0.021	Mode of inheritance
H_GN	1	0.002	1.00625	2.62482	0.021	Mode of inheritance
H_Ast	1	0.0071	1.00629	2.27192	0.0497	Mode of inheritance
H_GCP	1	0.0313	1.00457	1.77199	0.164325	Mode of inheritance
H_PC	1	0.0448	1.00321	1.6494	0.1736	Mode of inheritance
H_MLI	1	0.0496	1.00366	1.52666	0.1736	Mode of inheritance
H_Brainstem	1	0.0654	1.00378	1.45206	0.1962	Mode of inheritance
H_eCN_UBC	1	0.0802	1.00367	1.35605	0.210525	Mode of inheritance
H_Ast_Ependymal	1	0.108	1.0035	1.20022	0.252	Mode of inheritance
H_Glia	1	0.1732	1.00155	0.946297	0.347836	Mode of inheritance
H_OPC	1	0.1822	1.00225	0.879303	0.347836	Mode of inheritance
H_iCN	1	0.2552	1.00149	0.676044	0.4466	Mode of inheritance
H_BS_Choroid_Ependymal	1	0.3257	1.00149	0.533172	0.526131	Mode of inheritance
H_Choroid	1	0.4221	1.00043	0.222174	0.6265	Mode of inheritance
H_Meninges	1	0.4475	1.00102	0.219975	0.6265	Mode of inheritance
H_BG	1	0.5771	0.999595	-0.152615	0.757444	Mode of inheritance
H_Committed_OPC	1	0.6841	0.998491	-0.374385	0.845065	Mode of inheritance
H_RL	1	0.8008	0.997591	-0.812617	0.934267	Mode of inheritance
H_Microglia	1	0.9844	0.986495	-2.36361	0.9944	Mode of inheritance
H_Endothelial	1	0.9872	0.988822	-2.49673	0.9944	Mode of inheritance
H_Pericytes	1	0.9944	0.99014	-2.99723	0.9944	Mode of inheritance
H_Glia	1	0.0521	1.24613	1.67645	0.62055	Digenic inheritance
H_RL	1	0.0591	1.41872	1.57215	0.62055	Digenic inheritance
H_GCP	1	0.0894	1.30025	1.29016	0.6258	Digenic inheritance
H_Choroid	1	0.1561	1.15205	0.866261	0.711433	Digenic inheritance
H_Ast_Ependymal	1	0.2536	1.09167	0.349497	0.711433	Digenic inheritance
H_PIP	1	0.2651	1.07727	0.36247	0.711433	Digenic inheritance
H_PC	1	0.2903	1.07895	0.454674	0.711433	Digenic inheritance
H_OPC	1	0.2935	1.05903	0.262407	0.711433	Digenic inheritance
H_eCN_UBC	1	0.3049	1.07422	0.305555	0.711433	Digenic inheritance
H_BG	1	0.365	1.03506	0.145751	0.735955	Digenic inheritance
H_Brainstem	1	0.3855	1.03102	0.132661	0.735955	Digenic inheritance
H_MLI	1	0.5047	0.981098	-0.0895834	0.799105	Digenic inheritance
H_Ast	1	0.5306	0.949872	-0.205663	0.799105	Digenic inheritance
H_iCN	1	0.5626	0.954182	-0.233108	0.799105	Digenic inheritance
H_Endothelial	1	0.6403	0.82347	-0.440426	0.799105	Digenic inheritance
H_GN	1	0.6738	0.89773	-0.477143	0.799105	Digenic inheritance
H_Microglia	1	0.6752	0.751063	-0.485235	0.799105	Digenic inheritance
H_BS_Choroid_Ependymal	1	0.715	0.883449	-0.446909	0.799105	Digenic inheritance
H_Pericytes	1	0.723	0.862271	-0.452596	0.799105	Digenic inheritance
H_Committed_OPC	1	0.8411	0.784022	-0.604474	0.883155	Digenic inheritance
H_Meninges	1	0.9633	0.678164	-0.799219	0.9633	Digenic inheritance
H_Ast	1	0.0144	1.38942	2.59481	0.207375	Polygenic inheritance
H_Microglia	1	0.0334	1.70362	2.3051	0.207375	Polygenic inheritance
H_Brainstem	1	0.0371	1.28984	2.08751	0.207375	Polygenic inheritance
H_Meninges	1	0.0395	1.58191	2.37249	0.207375	Polygenic inheritance
H_BS_Choroid_Ependymal	1	0.0867	1.18665	1.24662	0.36414	Polygenic inheritance
H_Ast_Ependymal	1	0.2043	1.11013	0.694335	0.71505	Polygenic inheritance
H_Endothelial	1	0.3117	1.01813	0.074006	0.9351	Polygenic inheritance
H_Glia	1	0.4752	1.00035	0.00396233	1	Polygenic inheritance
H_Pericytes	1	0.6293	0.920908	-0.445465	1	Polygenic inheritance
H_Choroid	1	0.6448	0.955773	-0.417704	1	Polygenic inheritance
H_BG	1	0.6948	0.918654	-0.568664	1	Polygenic inheritance
H_iCN	1	0.7131	0.929898	-0.581174	1	Polygenic inheritance
H_RL	1	0.9078	0.82051	-1.10059	1	Polygenic inheritance
H_OPC	1	0.9758	0.792122	-1.50623	1	Polygenic inheritance
H_PC	1	0.9834	0.79085	-1.98839	1	Polygenic inheritance
H_GCP	1	0.9839	0.74442	-1.77985	1	Polygenic inheritance
H_eCN_UBC	1	0.9936	0.703829	-2.0175	1	Polygenic inheritance
H_Committed_OPC	1	0.9954	0.710287	-1.33724	1	Polygenic inheritance
H_MLI	1	0.9978	0.697433	-2.26487	1	Polygenic inheritance
H_PIP	1	0.9994	0.68576	-2.48589	1	Polygenic inheritance
H_GN	1	1	0.546253	-3.47753	1	Polygenic inheritance
H_Microglia	1	0.035	1.69978	2.24259	0.32025	Hypolipoproteinemia
H_Ast	1	0.0377	1.3148	2.02914	0.32025	Hypolipoproteinemia
H_Ast_Ependymal	1	0.0572	1.30325	1.8473	0.32025	Hypolipoproteinemia
H_BG	1	0.061	1.25625	1.69446	0.32025	Hypolipoproteinemia
H_Glia	1	0.218	1.06635	0.737625	0.9156	Hypolipoproteinemia
H_GN	1	0.2952	1.05599	0.419209	0.9864	Hypolipoproteinemia
H_Meninges	1	0.399	0.956067	-0.172049	0.9864	Hypolipoproteinemia
H_Choroid	1	0.5264	0.983934	-0.149158	0.9864	Hypolipoproteinemia
H_Endothelial	1	0.6308	0.8649	-0.531754	0.9864	Hypolipoproteinemia
H_Committed_OPC	1	0.6427	0.90689	-0.425594	0.9864	Hypolipoproteinemia
H_Pericytes	1	0.6568	0.912441	-0.47764	0.9864	Hypolipoproteinemia
H_OPC	1	0.8072	0.891942	-0.745478	0.9864	Hypolipoproteinemia
H_MLI	1	0.8206	0.887085	-0.813443	0.9864	Hypolipoproteinemia
H_PIP	1	0.849	0.885605	-0.890205	0.9864	Hypolipoproteinemia
H_BS_Choroid_Ependymal	1	0.8714	0.874013	-0.799969	0.9864	Hypolipoproteinemia
H_PC	1	0.8859	0.872873	-1.17146	0.9864	Hypolipoproteinemia
H_eCN_UBC	1	0.887	0.836908	-1.0599	0.9864	Hypolipoproteinemia
H_Brainstem	1	0.9137	0.826436	-1.20333	0.9864	Hypolipoproteinemia
H_GCP	1	0.9447	0.80031	-1.36705	0.9864	Hypolipoproteinemia
H_iCN	1	0.9511	0.817767	-1.49558	0.9864	Hypolipoproteinemia
H_RL	1	0.9864	0.72986	-1.60676	0.9864	Hypolipoproteinemia
H_BG	1	0.021	1.32423	2.38305	0.3339	Hyperlipoproteinemia
H_Glia	1	0.0465	1.14737	1.75235	0.3339	Hyperlipoproteinemia
H_Ast_Ependymal	1	0.0516	1.28251	1.8752	0.3339	Hyperlipoproteinemia
H_GN	1	0.0743	1.18618	1.50759	0.3339	Hyperlipoproteinemia
H_Ast	1	0.0795	1.20794	1.47181	0.3339	Hyperlipoproteinemia
H_OPC	1	0.1658	1.10112	0.777583	0.5803	Hyperlipoproteinemia
H_GCP	1	0.2174	1.09277	0.679876	0.6522	Hyperlipoproteinemia
H_Microglia	1	0.2643	1.1446	0.488864	0.693788	Hyperlipoproteinemia
H_eCN_UBC	1	0.4155	1.01076	0.0769014	0.860475	Hyperlipoproteinemia
H_Committed_OPC	1	0.4352	0.965453	-0.165786	0.860475	Hyperlipoproteinemia
H_Pericytes	1	0.4598	0.96445	-0.209681	0.860475	Hyperlipoproteinemia
H_Meninges	1	0.4917	0.924533	-0.319657	0.860475	Hyperlipoproteinemia
H_PIP	1	0.744	0.926674	-0.623073	0.9892	Hyperlipoproteinemia
H_Endothelial	1	0.8323	0.81722	-0.789705	0.9892	Hyperlipoproteinemia
H_BS_Choroid_Ependymal	1	0.8513	0.886715	-0.782712	0.9892	Hyperlipoproteinemia
H_PC	1	0.9107	0.873722	-1.25755	0.9892	Hyperlipoproteinemia
H_Brainstem	1	0.9311	0.826707	-1.29481	0.9892	Hyperlipoproteinemia
H_Choroid	1	0.9411	0.860388	-1.41013	0.9892	Hyperlipoproteinemia
H_RL	1	0.9467	0.799626	-1.27993	0.9892	Hyperlipoproteinemia
H_MLI	1	0.9482	0.829895	-1.33767	0.9892	Hyperlipoproteinemia
H_iCN	1	0.9892	0.771502	-2.00797	0.9892	Hyperlipoproteinemia
H_Glia	1	0.015	1.11044	2.29631	0.15855	Abnormal prosody
H_OPC	1	0.0151	1.22365	2.91163	0.15855	Abnormal prosody
H_RL	1	0.0904	1.1197	1.35145	0.6328	Abnormal prosody
H_GCP	1	0.1216	1.09018	1.167	0.6384	Abnormal prosody
H_Endothelial	1	0.2634	1.07219	0.543353	0.795415	Abnormal prosody
H_BG	1	0.2876	1.03991	0.505423	0.795415	Abnormal prosody
H_Choroid	1	0.294	1.0278	0.482855	0.795415	Abnormal prosody
H_Pericytes	1	0.405	1.00233	0.0236009	0.795415	Abnormal prosody
H_eCN_UBC	1	0.4143	1.00953	0.118271	0.795415	Abnormal prosody
H_Ast_Ependymal	1	0.4526	1.00109	0.0127283	0.795415	Abnormal prosody
H_Ast	1	0.4704	1.00003	0.000366	0.795415	Abnormal prosody
H_Meninges	1	0.4768	0.981529	-0.136596	0.795415	Abnormal prosody
H_Committed_OPC	1	0.4924	0.973695	-0.223392	0.795415	Abnormal prosody
H_Brainstem	1	0.5529	0.982901	-0.222558	0.828712	Abnormal prosody
H_PC	1	0.6134	0.980977	-0.328865	0.828712	Abnormal prosody
H_PIP	1	0.6314	0.972975	-0.398063	0.828712	Abnormal prosody
H_GN	1	0.8297	0.934239	-0.936145	0.9707	Abnormal prosody
H_Microglia	1	0.8665	0.818951	-1.0713	0.9707	Abnormal prosody
H_BS_Choroid_Ependymal	1	0.9504	0.897233	-1.23946	0.9707	Abnormal prosody
H_MLI	1	0.9651	0.885762	-1.5835	0.9707	Abnormal prosody
H_iCN	1	0.9707	0.885389	-1.76458	0.9707	Abnormal prosody
H_PC	1	0	1.12829	5.04687	0	Restricted or repetitive behaviors or interests
H_iCN	1	0	1.14238	4.85515	0	Restricted or repetitive behaviors or interests
H_Brainstem	1	0	1.1636	4.753	0	Restricted or repetitive behaviors or interests
H_GN	1	0	1.14236	4.50592	0	Restricted or repetitive behaviors or interests
H_eCN_UBC	1	0.0002	1.1485	4.13867	0.00084	Restricted or repetitive behaviors or interests
H_PIP	1	0.0022	1.10333	3.32263	0.0077	Restricted or repetitive behaviors or interests
H_MLI	1	0.009	1.08383	2.60519	0.027	Restricted or repetitive behaviors or interests
H_OPC	1	0.2787	1.01786	0.526313	0.731587	Restricted or repetitive behaviors or interests
H_Glia	1	0.4131	1.00469	0.218063	0.95991	Restricted or repetitive behaviors or interests
H_BS_Choroid_Ependymal	1	0.4571	1.00016	0.00442849	0.95991	Restricted or repetitive behaviors or interests
H_Committed_OPC	1	0.5375	0.989991	-0.189475	0.987175	Restricted or repetitive behaviors or interests
H_Choroid	1	0.5641	0.995175	-0.189211	0.987175	Restricted or repetitive behaviors or interests
H_GCP	1	0.6181	0.988663	-0.327638	0.998469	Restricted or repetitive behaviors or interests
H_Ast	1	0.7485	0.975525	-0.669416	0.9992	Restricted or repetitive behaviors or interests
H_Endothelial	1	0.876	0.93328	-1.12694	0.9992	Restricted or repetitive behaviors or interests
H_RL	1	0.883	0.954147	-1.14942	0.9992	Restricted or repetitive behaviors or interests
H_Pericytes	1	0.9227	0.943722	-1.30955	0.9992	Restricted or repetitive behaviors or interests
H_BG	1	0.9548	0.942229	-1.63093	0.9992	Restricted or repetitive behaviors or interests
H_Microglia	1	0.9969	0.82554	-2.30893	0.9992	Restricted or repetitive behaviors or interests
H_Meninges	1	0.9983	0.859725	-2.33864	0.9992	Restricted or repetitive behaviors or interests
H_Ast_Ependymal	1	0.9992	0.891097	-2.83787	0.9992	Restricted or repetitive behaviors or interests
H_OPC	1	0.0028	2.45166	5.57874	0.0588	Abnormality of olfactory lobe morphology
H_Committed_OPC	1	0.0092	3.11425	5.07495	0.0966	Abnormality of olfactory lobe morphology
H_Ast	1	0.0345	1.62551	2.1226	0.2415	Abnormality of olfactory lobe morphology
H_Ast_Ependymal	1	0.1006	1.3375	1.06794	0.52815	Abnormality of olfactory lobe morphology
H_Microglia	1	0.1417	1.27148	0.449367	0.59514	Abnormality of olfactory lobe morphology
H_BG	1	0.2298	1.14558	0.512721	0.8043	Abnormality of olfactory lobe morphology
H_Glia	1	0.4677	1.00049	0.00284231	0.9995	Abnormality of olfactory lobe morphology
H_BS_Choroid_Ependymal	1	0.5671	0.925089	-0.252442	0.9995	Abnormality of olfactory lobe morphology
H_Choroid	1	0.8367	0.819485	-0.875054	0.9995	Abnormality of olfactory lobe morphology
H_RL	1	0.9301	0.663006	-1.05252	0.9995	Abnormality of olfactory lobe morphology
H_GCP	1	0.9391	0.650697	-1.26404	0.9995	Abnormality of olfactory lobe morphology
H_PIP	1	0.9395	0.699549	-1.22251	0.9995	Abnormality of olfactory lobe morphology
H_Brainstem	1	0.9585	0.62148	-1.40173	0.9995	Abnormality of olfactory lobe morphology
H_eCN_UBC	1	0.9768	0.545661	-1.56699	0.9995	Abnormality of olfactory lobe morphology
H_MLI	1	0.9784	0.598147	-1.54339	0.9995	Abnormality of olfactory lobe morphology
H_Pericytes	1	0.9802	0.651971	-1.01463	0.9995	Abnormality of olfactory lobe morphology
H_iCN	1	0.981	0.595463	-1.71897	0.9995	Abnormality of olfactory lobe morphology
H_Meninges	1	0.9842	0.599926	-0.832734	0.9995	Abnormality of olfactory lobe morphology
H_PC	1	0.9848	0.599719	-1.9363	0.9995	Abnormality of olfactory lobe morphology
H_GN	1	0.9868	0.53497	-1.81946	0.9995	Abnormality of olfactory lobe morphology
H_Endothelial	1	0.9995	0.526348	-0.970335	0.9995	Abnormality of olfactory lobe morphology
H_PC	1	0.0234	1.2428	2.1885	0.4914	Abnormal brain N-acetyl aspartate level by MRS
H_MLI	1	0.0531	1.21717	1.52842	0.4998	Abnormal brain N-acetyl aspartate level by MRS
H_Meninges	1	0.091	1.39798	1.50645	0.4998	Abnormal brain N-acetyl aspartate level by MRS
H_Committed_OPC	1	0.0952	1.24462	1.0595	0.4998	Abnormal brain N-acetyl aspartate level by MRS
H_iCN	1	0.1317	1.13664	1.06755	0.55314	Abnormal brain N-acetyl aspartate level by MRS
H_BS_Choroid_Ependymal	1	0.3173	1.01456	0.090782	0.8724	Abnormal brain N-acetyl aspartate level by MRS
H_OPC	1	0.327	1.03175	0.215645	0.8724	Abnormal brain N-acetyl aspartate level by MRS
H_Brainstem	1	0.3672	1.02945	0.199537	0.8724	Abnormal brain N-acetyl aspartate level by MRS
H_Choroid	1	0.3875	1.01886	0.16932	0.8724	Abnormal brain N-acetyl aspartate level by MRS
H_Ast	1	0.5403	0.967646	-0.203445	0.8724	Abnormal brain N-acetyl aspartate level by MRS
H_Ast_Ependymal	1	0.5563	0.949151	-0.300607	0.8724	Abnormal brain N-acetyl aspartate level by MRS
H_eCN_UBC	1	0.5646	0.962401	-0.237843	0.8724	Abnormal brain N-acetyl aspartate level by MRS
H_PIP	1	0.6404	0.94759	-0.392215	0.8724	Abnormal brain N-acetyl aspartate level by MRS
H_GN	1	0.6952	0.924724	-0.542808	0.8724	Abnormal brain N-acetyl aspartate level by MRS
H_RL	1	0.7038	0.905266	-0.549138	0.8724	Abnormal brain N-acetyl aspartate level by MRS
H_Microglia	1	0.719	0.785322	-0.664773	0.8724	Abnormal brain N-acetyl aspartate level by MRS
H_Endothelial	1	0.73	0.836547	-0.627723	0.8724	Abnormal brain N-acetyl aspartate level by MRS
H_GCP	1	0.7922	0.881098	-0.80421	0.8724	Abnormal brain N-acetyl aspartate level by MRS
H_Glia	1	0.8446	0.90586	-0.994273	0.8724	Abnormal brain N-acetyl aspartate level by MRS
H_Pericytes	1	0.8691	0.852959	-0.788969	0.8724	Abnormal brain N-acetyl aspartate level by MRS
H_BG	1	0.8724	0.838911	-1.04514	0.8724	Abnormal brain N-acetyl aspartate level by MRS
H_iCN	1	0.077	1.35201	1.34623	0.633706	Abnormal cerebellar cortex morphology
H_eCN_UBC	1	0.1264	1.26691	0.823087	0.633706	Abnormal cerebellar cortex morphology
H_MLI	1	0.1638	1.19867	0.678232	0.633706	Abnormal cerebellar cortex morphology
H_Microglia	1	0.2046	0.993166	-0.00984994	0.633706	Abnormal cerebellar cortex morphology
H_GN	1	0.2937	1.10237	0.365727	0.633706	Abnormal cerebellar cortex morphology
H_OPC	1	0.295	1.06358	0.200059	0.633706	Abnormal cerebellar cortex morphology
H_PIP	1	0.3054	1.08042	0.292216	0.633706	Abnormal cerebellar cortex morphology
H_PC	1	0.3387	1.07271	0.314885	0.633706	Abnormal cerebellar cortex morphology
H_Committed_OPC	1	0.3422	1.00567	0.0124681	0.633706	Abnormal cerebellar cortex morphology
H_Brainstem	1	0.366	1.05383	0.177628	0.633706	Abnormal cerebellar cortex morphology
H_GCP	1	0.384	1.0281	0.0910094	0.633706	Abnormal cerebellar cortex morphology
H_BS_Choroid_Ependymal	1	0.4142	0.978811	-0.0647618	0.633706	Abnormal cerebellar cortex morphology
H_Endothelial	1	0.417	0.871946	-0.236395	0.633706	Abnormal cerebellar cortex morphology
H_Pericytes	1	0.4641	0.941094	-0.154343	0.633706	Abnormal cerebellar cortex morphology
H_Ast	1	0.4814	0.959272	-0.122231	0.633706	Abnormal cerebellar cortex morphology
H_RL	1	0.4936	0.941999	-0.164419	0.633706	Abnormal cerebellar cortex morphology
H_Meninges	1	0.513	0.856219	-0.267635	0.633706	Abnormal cerebellar cortex morphology
H_Ast_Ependymal	1	0.6317	0.861841	-0.412899	0.736983	Abnormal cerebellar cortex morphology
H_Choroid	1	0.6941	0.885479	-0.498604	0.76335	Abnormal cerebellar cortex morphology
H_Glia	1	0.727	0.889575	-0.578003	0.76335	Abnormal cerebellar cortex morphology
H_BG	1	0.7878	0.781208	-0.705672	0.7878	Abnormal cerebellar cortex morphology
H_Glia	1	0.0218	1.14595	2.14483	0.22995	Abnormality of lipoprotein cholesterol concentration
H_BG	1	0.0352	1.22781	2.03036	0.22995	Abnormality of lipoprotein cholesterol concentration
H_Ast_Ependymal	1	0.0427	1.24599	1.99183	0.22995	Abnormality of lipoprotein cholesterol concentration
H_Ast	1	0.0438	1.21568	1.87049	0.22995	Abnormality of lipoprotein cholesterol concentration
H_GN	1	0.1018	1.12909	1.29351	0.42756	Abnormality of lipoprotein cholesterol concentration
H_Microglia	1	0.1264	1.27318	1.16237	0.4424	Abnormality of lipoprotein cholesterol concentration
H_OPC	1	0.3112	1.03079	0.288286	0.9336	Abnormality of lipoprotein cholesterol concentration
H_GCP	1	0.4284	1.01035	0.0961225	0.9864	Abnormality of lipoprotein cholesterol concentration
H_Committed_OPC	1	0.4954	0.955941	-0.265181	0.9864	Abnormality of lipoprotein cholesterol concentration
H_Meninges	1	0.5769	0.912861	-0.454262	0.9864	Abnormality of lipoprotein cholesterol concentration
H_eCN_UBC	1	0.5864	0.965373	-0.297017	0.9864	Abnormality of lipoprotein cholesterol concentration
H_Pericytes	1	0.6238	0.937343	-0.466011	0.9864	Abnormality of lipoprotein cholesterol concentration
H_Choroid	1	0.7871	0.935537	-0.795239	0.9864	Abnormality of lipoprotein cholesterol concentration
H_PIP	1	0.8245	0.917415	-0.849641	0.9864	Abnormality of lipoprotein cholesterol concentration
H_Endothelial	1	0.8268	0.840446	-0.863934	0.9864	Abnormality of lipoprotein cholesterol concentration
H_PC	1	0.8712	0.911264	-1.10383	0.9864	Abnormality of lipoprotein cholesterol concentration
H_BS_Choroid_Ependymal	1	0.8775	0.895894	-0.880202	0.9864	Abnormality of lipoprotein cholesterol concentration
H_MLI	1	0.9043	0.883547	-1.14496	0.9864	Abnormality of lipoprotein cholesterol concentration
H_Brainstem	1	0.9091	0.871449	-1.18993	0.9864	Abnormality of lipoprotein cholesterol concentration
H_iCN	1	0.981	0.830244	-1.8435	0.9864	Abnormality of lipoprotein cholesterol concentration
H_RL	1	0.9864	0.787427	-1.68729	0.9864	Abnormality of lipoprotein cholesterol concentration
H_Microglia	1	0	1.25598	7.80145	0	Abnormality of immune system physiology
H_Ast_Ependymal	1	0.0017	1.05198	3.13147	0.01785	Abnormality of immune system physiology
H_Meninges	1	0.0341	1.04861	1.86467	0.2387	Abnormality of immune system physiology
H_Endothelial	1	0.1365	1.02783	1.09359	0.716625	Abnormality of immune system physiology
H_Glia	1	0.2983	1.00469	0.505894	1	Abnormality of immune system physiology
H_Ast	1	0.4657	1.00123	0.0766612	1	Abnormality of immune system physiology
H_BG	1	0.4869	1.00031	0.020203	1	Abnormality of immune system physiology
H_Pericytes	1	0.4995	0.999496	-0.027083	1	Abnormality of immune system physiology
H_GCP	1	0.5672	0.997393	-0.178844	1	Abnormality of immune system physiology
H_RL	1	0.6189	0.994878	-0.30298	1	Abnormality of immune system physiology
H_BS_Choroid_Ependymal	1	0.9136	0.978161	-1.35882	1	Abnormality of immune system physiology
H_OPC	1	0.9752	0.971895	-1.9014	1	Abnormality of immune system physiology
H_Committed_OPC	1	0.9778	0.956547	-1.90153	1	Abnormality of immune system physiology
H_Choroid	1	0.996	0.970531	-2.65389	1	Abnormality of immune system physiology
H_Brainstem	1	0.9966	0.959414	-2.74976	1	Abnormality of immune system physiology
H_eCN_UBC	1	0.9997	0.947855	-3.38685	1	Abnormality of immune system physiology
H_PIP	1	0.9997	0.954368	-3.42371	1	Abnormality of immune system physiology
H_PC	1	1	0.951541	-4.36816	1	Abnormality of immune system physiology
H_GN	1	1	0.929956	-5.10208	1	Abnormality of immune system physiology
H_MLI	1	1	0.921867	-5.58068	1	Abnormality of immune system physiology
H_iCN	1	1	0.924323	-6.01223	1	Abnormality of immune system physiology
H_Microglia	1	0	2.88845	8.80694	0	B lymphocytopenia
H_Endothelial	1	0.1881	1.14901	0.866674	0.9986	B lymphocytopenia
H_GCP	1	0.5864	0.971056	-0.286805	0.9986	B lymphocytopenia
H_RL	1	0.7246	0.926709	-0.627301	0.9986	B lymphocytopenia
H_Ast	1	0.778	0.918361	-0.767959	0.9986	B lymphocytopenia
H_BG	1	0.8332	0.902141	-0.94319	0.9986	B lymphocytopenia
H_Choroid	1	0.8546	0.921414	-1.04579	0.9986	B lymphocytopenia
H_Glia	1	0.8993	0.923185	-1.24	0.9986	B lymphocytopenia
H_OPC	1	0.9358	0.877367	-1.24944	0.9986	B lymphocytopenia
H_PIP	1	0.9481	0.874825	-1.36933	0.9986	B lymphocytopenia
H_Pericytes	1	0.955	0.851269	-1.17196	0.9986	B lymphocytopenia
H_MLI	1	0.956	0.863885	-1.43091	0.9986	B lymphocytopenia
H_Brainstem	1	0.9669	0.837565	-1.57854	0.9986	B lymphocytopenia
H_Committed_OPC	1	0.9761	0.810082	-1.22404	0.9986	B lymphocytopenia
H_eCN_UBC	1	0.9798	0.813549	-1.75283	0.9986	B lymphocytopenia
H_Meninges	1	0.9847	0.777511	-1.24966	0.9986	B lymphocytopenia
H_Ast_Ependymal	1	0.987	0.804385	-1.73051	0.9986	B lymphocytopenia
H_iCN	1	0.9905	0.817878	-2.11893	0.9986	B lymphocytopenia
H_GN	1	0.9948	0.790626	-2.24699	0.9986	B lymphocytopenia
H_BS_Choroid_Ependymal	1	0.9953	0.826243	-1.58947	0.9986	B lymphocytopenia
H_PC	1	0.9986	0.794103	-2.74303	0.9986	B lymphocytopenia
H_Microglia	1	0	3.13759	12.2744	0	Abnormal B cell count
H_Endothelial	1	0.0286	1.30903	2.2761	0.3003	Abnormal B cell count
H_Pericytes	1	0.2832	1.04168	0.417868	1	Abnormal B cell count
H_BG	1	0.695	0.956544	-0.540114	1	Abnormal B cell count
H_Ast	1	0.8444	0.916389	-0.989288	1	Abnormal B cell count
H_GCP	1	0.9507	0.876782	-1.5389	1	Abnormal B cell count
H_MLI	1	0.9878	0.859976	-1.90233	1	Abnormal B cell count
H_Choroid	1	0.9889	0.878692	-2.08956	1	Abnormal B cell count
H_Meninges	1	0.991	0.790536	-1.53147	1	Abnormal B cell count
H_RL	1	0.9913	0.827701	-1.91564	1	Abnormal B cell count
H_Glia	1	0.9948	0.877323	-2.48042	1	Abnormal B cell count
H_Ast_Ependymal	1	0.9963	0.810734	-2.1454	1	Abnormal B cell count
H_Committed_OPC	1	0.9994	0.767663	-1.87299	1	Abnormal B cell count
H_PIP	1	0.9997	0.810168	-2.70465	1	Abnormal B cell count
H_Brainstem	1	0.9998	0.768598	-2.94521	1	Abnormal B cell count
H_OPC	1	0.9999	0.797913	-2.60214	1	Abnormal B cell count
H_eCN_UBC	1	0.9999	0.737116	-3.16244	1	Abnormal B cell count
H_BS_Choroid_Ependymal	1	1	0.779774	-2.59297	1	Abnormal B cell count
H_iCN	1	1	0.748236	-3.74026	1	Abnormal B cell count
H_GN	1	1	0.707568	-3.9901	1	Abnormal B cell count
H_PC	1	1	0.753291	-4.1696	1	Abnormal B cell count
H_Microglia	1	0	1.52258	6.49688	0	Abnormal myeloid leukocyte morphology
H_GCP	1	0.0045	1.10072	2.76571	0.04725	Abnormal myeloid leukocyte morphology
H_Endothelial	1	0.2384	1.04277	0.666701	1	Abnormal myeloid leukocyte morphology
H_RL	1	0.2573	1.02558	0.61581	1	Abnormal myeloid leukocyte morphology
H_Ast	1	0.3305	1.01622	0.409814	1	Abnormal myeloid leukocyte morphology
H_Pericytes	1	0.385	1.00999	0.214738	1	Abnormal myeloid leukocyte morphology
H_Glia	1	0.5357	0.997334	-0.116905	1	Abnormal myeloid leukocyte morphology
H_OPC	1	0.5425	0.992958	-0.191679	1	Abnormal myeloid leukocyte morphology
H_PIP	1	0.5681	0.992479	-0.229356	1	Abnormal myeloid leukocyte morphology
H_BG	1	0.587	0.990399	-0.255001	1	Abnormal myeloid leukocyte morphology
H_MLI	1	0.8638	0.962751	-1.06924	1	Abnormal myeloid leukocyte morphology
H_Ast_Ependymal	1	0.9125	0.945935	-1.31552	1	Abnormal myeloid leukocyte morphology
H_Meninges	1	0.9254	0.911512	-1.36205	1	Abnormal myeloid leukocyte morphology
H_Committed_OPC	1	0.9673	0.912267	-1.53754	1	Abnormal myeloid leukocyte morphology
H_eCN_UBC	1	0.9805	0.9258	-1.92993	1	Abnormal myeloid leukocyte morphology
H_GN	1	0.9854	0.929949	-2.08957	1	Abnormal myeloid leukocyte morphology
H_Brainstem	1	0.9907	0.919731	-2.18021	1	Abnormal myeloid leukocyte morphology
H_PC	1	0.998	0.920311	-2.89901	1	Abnormal myeloid leukocyte morphology
H_iCN	1	1	0.895579	-3.31092	1	Abnormal myeloid leukocyte morphology
H_Choroid	1	1	0.906127	-3.44862	1	Abnormal myeloid leukocyte morphology
H_BS_Choroid_Ependymal	1	1	0.858004	-3.60091	1	Abnormal myeloid leukocyte morphology
H_Microglia	1	0	1.34658	5.99371	0	Abnormal erythrocyte morphology
H_Endothelial	1	0.0078	1.12255	2.62193	0.0819	Abnormal erythrocyte morphology
H_GCP	1	0.0184	1.05766	2.14368	0.1288	Abnormal erythrocyte morphology
H_OPC	1	0.1038	1.03404	1.27225	0.54495	Abnormal erythrocyte morphology
H_RL	1	0.3578	1.00973	0.318404	1	Abnormal erythrocyte morphology
H_Meninges	1	0.4933	0.998753	-0.0264342	1	Abnormal erythrocyte morphology
H_Ast	1	0.5511	0.995612	-0.153389	1	Abnormal erythrocyte morphology
H_Pericytes	1	0.8228	0.967922	-0.942132	1	Abnormal erythrocyte morphology
H_PIP	1	0.8379	0.976722	-0.978151	1	Abnormal erythrocyte morphology
H_Glia	1	0.9461	0.973361	-1.60202	1	Abnormal erythrocyte morphology
H_Ast_Ependymal	1	0.9507	0.952478	-1.58595	1	Abnormal erythrocyte morphology
H_eCN_UBC	1	0.965	0.950282	-1.78997	1	Abnormal erythrocyte morphology
H_Committed_OPC	1	0.9726	0.929436	-1.71513	1	Abnormal erythrocyte morphology
H_BG	1	0.9813	0.944393	-2.02356	1	Abnormal erythrocyte morphology
H_GN	1	0.9822	0.949631	-2.03418	1	Abnormal erythrocyte morphology
H_BS_Choroid_Ependymal	1	0.99	0.941338	-2.00526	1	Abnormal erythrocyte morphology
H_MLI	1	0.9915	0.945489	-2.17837	1	Abnormal erythrocyte morphology
H_Choroid	1	0.9973	0.947296	-2.62545	1	Abnormal erythrocyte morphology
H_Brainstem	1	0.9984	0.924917	-2.79654	1	Abnormal erythrocyte morphology
H_PC	1	0.9995	0.937494	-3.13253	1	Abnormal erythrocyte morphology
H_iCN	1	1	0.917207	-3.64542	1	Abnormal erythrocyte morphology
H_GCP	1	0	1.30029	6.1075	0	Anemia of inadequate production
H_RL	1	0.0025	1.19314	3.43511	0.02625	Anemia of inadequate production
H_Endothelial	1	0.0161	1.2114	2.48257	0.1127	Anemia of inadequate production
H_OPC	1	0.144	1.05037	1.04245	0.756	Anemia of inadequate production
H_Ast	1	0.2715	1.03024	0.579764	0.9985	Anemia of inadequate production
H_Glia	1	0.3239	1.01359	0.437117	0.9985	Anemia of inadequate production
H_PIP	1	0.5627	0.990209	-0.222727	0.9985	Anemia of inadequate production
H_Committed_OPC	1	0.5903	0.971298	-0.374928	0.9985	Anemia of inadequate production
H_BG	1	0.6234	0.982524	-0.347353	0.9985	Anemia of inadequate production
H_Microglia	1	0.682	0.940994	-0.544994	0.9985	Anemia of inadequate production
H_GN	1	0.7363	0.970921	-0.640123	0.9985	Anemia of inadequate production
H_eCN_UBC	1	0.8234	0.951171	-0.935015	0.9985	Anemia of inadequate production
H_Meninges	1	0.8555	0.908531	-1.04534	0.9985	Anemia of inadequate production
H_MLI	1	0.8729	0.9504	-1.07851	0.9985	Anemia of inadequate production
H_Choroid	1	0.8961	0.953798	-1.25772	0.9985	Anemia of inadequate production
H_Pericytes	1	0.9194	0.922248	-1.26851	0.9985	Anemia of inadequate production
H_Ast_Ependymal	1	0.9209	0.926341	-1.33715	0.9985	Anemia of inadequate production
H_PC	1	0.9519	0.940354	-1.62478	0.9985	Anemia of inadequate production
H_Brainstem	1	0.9846	0.901349	-1.94991	0.9985	Anemia of inadequate production
H_iCN	1	0.9864	0.91255	-2.07768	0.9985	Anemia of inadequate production
H_BS_Choroid_Ependymal	1	0.9985	0.888713	-2.09077	0.9985	Anemia of inadequate production
H_Pericytes	1	0.0065	3.38612	5.93608	0.1365	Abnormal circulating osteocalcin level
H_Meninges	1	0.0306	2.6567	3.01033	0.3213	Abnormal circulating osteocalcin level
H_Endothelial	1	0.0556	1.85791	1.5909	0.3892	Abnormal circulating osteocalcin level
H_Ast_Ependymal	1	0.0983	1.37244	1.08695	0.516075	Abnormal circulating osteocalcin level
H_Choroid	1	0.4143	1.0143	0.0614265	0.9988	Abnormal circulating osteocalcin level
H_Glia	1	0.4815	0.992725	-0.0371582	0.9988	Abnormal circulating osteocalcin level
H_MLI	1	0.7302	0.842533	-0.523597	0.9988	Abnormal circulating osteocalcin level
H_Microglia	1	0.8413	0.657846	-0.489776	0.9988	Abnormal circulating osteocalcin level
H_Ast	1	0.8418	0.71468	-0.846017	0.9988	Abnormal circulating osteocalcin level
H_BG	1	0.8787	0.695635	-0.954069	0.9988	Abnormal circulating osteocalcin level
H_BS_Choroid_Ependymal	1	0.9111	0.749051	-0.727102	0.9988	Abnormal circulating osteocalcin level
H_Brainstem	1	0.9501	0.60169	-1.28306	0.9988	Abnormal circulating osteocalcin level
H_GN	1	0.9523	0.604572	-1.39174	0.9988	Abnormal circulating osteocalcin level
H_GCP	1	0.9749	0.52839	-1.48798	0.9988	Abnormal circulating osteocalcin level
H_iCN	1	0.9784	0.557804	-1.65273	0.9988	Abnormal circulating osteocalcin level
H_RL	1	0.9855	0.495619	-1.43985	0.9988	Abnormal circulating osteocalcin level
H_eCN_UBC	1	0.9861	0.456071	-1.71118	0.9988	Abnormal circulating osteocalcin level
H_PIP	1	0.992	0.497029	-1.80162	0.9988	Abnormal circulating osteocalcin level
H_Committed_OPC	1	0.9927	0.469747	-1.13341	0.9988	Abnormal circulating osteocalcin level
H_PC	1	0.994	0.469774	-2.28494	0.9988	Abnormal circulating osteocalcin level
H_OPC	1	0.9988	0.390541	-1.88081	0.9988	Abnormal circulating osteocalcin level
H_GCP	1	0.0384	1.38011	2.02812	0.3122	Short telomere length
H_Glia	1	0.043	1.20808	1.81132	0.3122	Short telomere length
H_RL	1	0.0446	1.38133	1.84411	0.3122	Short telomere length
H_Ast	1	0.1066	1.24145	1.21311	0.4725	Short telomere length
H_OPC	1	0.1125	1.17039	0.926913	0.4725	Short telomere length
H_BG	1	0.1484	1.18074	0.960766	0.5194	Short telomere length
H_Ast_Ependymal	1	0.3612	1.01781	0.0854259	0.8972	Short telomere length
H_eCN_UBC	1	0.3937	1.02415	0.125383	0.8972	Short telomere length
H_Committed_OPC	1	0.4288	0.962972	-0.132113	0.8972	Short telomere length
H_PIP	1	0.4877	0.985643	-0.0875459	0.8972	Short telomere length
H_Microglia	1	0.5959	0.798225	-0.494565	0.8972	Short telomere length
H_GN	1	0.6483	0.92821	-0.421526	0.8972	Short telomere length
H_MLI	1	0.7104	0.912109	-0.511829	0.8972	Short telomere length
H_Brainstem	1	0.7119	0.897625	-0.549025	0.8972	Short telomere length
H_PC	1	0.7341	0.912624	-0.62988	0.8972	Short telomere length
H_Endothelial	1	0.7609	0.808958	-0.601094	0.8972	Short telomere length
H_Meninges	1	0.7921	0.796811	-0.615852	0.8972	Short telomere length
H_Pericytes	1	0.7991	0.855338	-0.61245	0.8972	Short telomere length
H_Choroid	1	0.831	0.874657	-0.900021	0.8972	Short telomere length
H_iCN	1	0.8717	0.83341	-1.0525	0.8972	Short telomere length
H_BS_Choroid_Ependymal	1	0.8972	0.838628	-0.822866	0.8972	Short telomere length
H_Committed_OPC	1	0.0348	1.74612	2.19101	0.5754	Abnormal brain choline level by MRS
H_PC	1	0.0822	1.22224	1.37063	0.5754	Abnormal brain choline level by MRS
H_MLI	1	0.0822	1.23925	1.14247	0.5754	Abnormal brain choline level by MRS
H_Choroid	1	0.214	1.10391	0.648053	0.731294	Abnormal brain choline level by MRS
H_Brainstem	1	0.2603	1.09065	0.415266	0.731294	Abnormal brain choline level by MRS
H_BS_Choroid_Ependymal	1	0.2891	1.02672	0.115619	0.731294	Abnormal brain choline level by MRS
H_Ast_Ependymal	1	0.3255	1.03908	0.160299	0.731294	Abnormal brain choline level by MRS
H_RL	1	0.3503	1.0348	0.140022	0.731294	Abnormal brain choline level by MRS
H_Glia	1	0.4902	0.993296	-0.0495734	0.731294	Abnormal brain choline level by MRS
H_eCN_UBC	1	0.5215	0.970411	-0.133535	0.731294	Abnormal brain choline level by MRS
H_iCN	1	0.528	0.970176	-0.16102	0.731294	Abnormal brain choline level by MRS
H_Microglia	1	0.5477	0.802848	-0.421115	0.731294	Abnormal brain choline level by MRS
H_GCP	1	0.5533	0.949052	-0.234631	0.731294	Abnormal brain choline level by MRS
H_OPC	1	0.558	0.947257	-0.239713	0.731294	Abnormal brain choline level by MRS
H_BG	1	0.5649	0.934127	-0.292368	0.731294	Abnormal brain choline level by MRS
H_Ast	1	0.5732	0.931937	-0.293745	0.731294	Abnormal brain choline level by MRS
H_Meninges	1	0.592	0.845827	-0.405345	0.731294	Abnormal brain choline level by MRS
H_Pericytes	1	0.6534	0.889759	-0.399249	0.739642	Abnormal brain choline level by MRS
H_Endothelial	1	0.6692	0.822556	-0.471684	0.739642	Abnormal brain choline level by MRS
H_PIP	1	0.8683	0.825915	-0.90851	0.9105	Abnormal brain choline level by MRS
H_GN	1	0.9105	0.763011	-1.19114	0.9105	Abnormal brain choline level by MRS
H_GCP	1	0.0631	1.22864	1.62619	0.663971	Abnormal brain lactate level by MRS
H_MLI	1	0.077	1.16671	1.26793	0.663971	Abnormal brain lactate level by MRS
H_PC	1	0.1803	1.092	0.88593	0.663971	Abnormal brain lactate level by MRS
H_Brainstem	1	0.2047	1.09613	0.681951	0.663971	Abnormal brain lactate level by MRS
H_PIP	1	0.2416	1.06065	0.48428	0.663971	Abnormal brain lactate level by MRS
H_iCN	1	0.2523	1.06794	0.558019	0.663971	Abnormal brain lactate level by MRS
H_GN	1	0.2695	1.06746	0.519887	0.663971	Abnormal brain lactate level by MRS
H_OPC	1	0.3172	1.03276	0.23253	0.663971	Abnormal brain lactate level by MRS
H_eCN_UBC	1	0.3425	1.03817	0.255322	0.663971	Abnormal brain lactate level by MRS
H_BS_Choroid_Ependymal	1	0.3777	0.997753	-0.0149266	0.663971	Abnormal brain lactate level by MRS
H_Endothelial	1	0.4082	0.95469	-0.18255	0.663971	Abnormal brain lactate level by MRS
H_Committed_OPC	1	0.4254	0.967595	-0.147079	0.663971	Abnormal brain lactate level by MRS
H_Ast	1	0.4399	1.0028	0.0184005	0.663971	Abnormal brain lactate level by MRS
H_RL	1	0.457	0.991344	-0.0531945	0.663971	Abnormal brain lactate level by MRS
H_BG	1	0.4984	0.98364	-0.113396	0.663971	Abnormal brain lactate level by MRS
H_Glia	1	0.5213	0.991286	-0.098822	0.663971	Abnormal brain lactate level by MRS
H_Choroid	1	0.5375	0.98087	-0.183738	0.663971	Abnormal brain lactate level by MRS
H_Ast_Ependymal	1	0.604	0.937003	-0.396974	0.704667	Abnormal brain lactate level by MRS
H_Pericytes	1	0.6781	0.910515	-0.508794	0.714315	Abnormal brain lactate level by MRS
H_Meninges	1	0.6803	0.855961	-0.570912	0.714315	Abnormal brain lactate level by MRS
H_Microglia	1	0.8445	0.751455	-0.810563	0.8445	Abnormal brain lactate level by MRS
H_GCP	1	0.0352	1.38503	2.06417	0.3171	Abnormal telomere morphology
H_Glia	1	0.0437	1.20875	1.80911	0.3171	Abnormal telomere morphology
H_RL	1	0.0453	1.38158	1.82596	0.3171	Abnormal telomere morphology
H_Ast	1	0.1038	1.2423	1.22072	0.46032	Abnormal telomere morphology
H_OPC	1	0.1096	1.17417	0.969698	0.46032	Abnormal telomere morphology
H_BG	1	0.1536	1.17755	0.92846	0.5376	Abnormal telomere morphology
H_Ast_Ependymal	1	0.3671	1.01408	0.0661886	0.9042	Abnormal telomere morphology
H_eCN_UBC	1	0.3834	1.02666	0.134928	0.9042	Abnormal telomere morphology
H_Committed_OPC	1	0.4218	0.964513	-0.126382	0.9042	Abnormal telomere morphology
H_PIP	1	0.4917	0.983933	-0.0954571	0.9042	Abnormal telomere morphology
H_Microglia	1	0.5947	0.803944	-0.488975	0.9042	Abnormal telomere morphology
H_GN	1	0.6357	0.932743	-0.391132	0.9042	Abnormal telomere morphology
H_MLI	1	0.7058	0.911119	-0.509824	0.9042	Abnormal telomere morphology
H_Brainstem	1	0.7119	0.897421	-0.549564	0.9042	Abnormal telomere morphology
H_PC	1	0.7338	0.912706	-0.622825	0.9042	Abnormal telomere morphology
H_Endothelial	1	0.7666	0.807577	-0.602679	0.9042	Abnormal telomere morphology
H_Pericytes	1	0.7986	0.857571	-0.620094	0.9042	Abnormal telomere morphology
H_Meninges	1	0.7992	0.794238	-0.628784	0.9042	Abnormal telomere morphology
H_Choroid	1	0.8431	0.871391	-0.934152	0.9042	Abnormal telomere morphology
H_iCN	1	0.8724	0.830791	-1.04572	0.9042	Abnormal telomere morphology
H_BS_Choroid_Ependymal	1	0.9042	0.833438	-0.815495	0.9042	Abnormal telomere morphology
H_GCP	1	0.0336	1.3853	2.07243	0.329	Abnormal chromosome morphology
H_RL	1	0.0454	1.37918	1.8111	0.329	Abnormal chromosome morphology
H_Glia	1	0.047	1.20646	1.77006	0.329	Abnormal chromosome morphology
H_Ast	1	0.1067	1.24099	1.20738	0.48216	Abnormal chromosome morphology
H_OPC	1	0.1148	1.17117	0.917425	0.48216	Abnormal chromosome morphology
H_BG	1	0.1584	1.17536	0.908696	0.5544	Abnormal chromosome morphology
H_Ast_Ependymal	1	0.369	1.01532	0.0729408	0.9031	Abnormal chromosome morphology
H_eCN_UBC	1	0.3844	1.02737	0.142826	0.9031	Abnormal chromosome morphology
H_Committed_OPC	1	0.4097	0.970008	-0.108244	0.9031	Abnormal chromosome morphology
H_PIP	1	0.4845	0.988029	-0.0725383	0.9031	Abnormal chromosome morphology
H_Microglia	1	0.5979	0.801669	-0.496347	0.9031	Abnormal chromosome morphology
H_GN	1	0.6366	0.932992	-0.390607	0.9031	Abnormal chromosome morphology
H_MLI	1	0.6991	0.912225	-0.507479	0.9031	Abnormal chromosome morphology
H_Brainstem	1	0.715	0.895447	-0.561655	0.9031	Abnormal chromosome morphology
H_PC	1	0.7335	0.912757	-0.619158	0.9031	Abnormal chromosome morphology
H_Endothelial	1	0.764	0.807203	-0.598474	0.9031	Abnormal chromosome morphology
H_Pericytes	1	0.7984	0.855589	-0.629152	0.9031	Abnormal chromosome morphology
H_Meninges	1	0.8046	0.792766	-0.628643	0.9031	Abnormal chromosome morphology
H_Choroid	1	0.8358	0.873502	-0.904938	0.9031	Abnormal chromosome morphology
H_iCN	1	0.8763	0.833583	-1.05733	0.9031	Abnormal chromosome morphology
H_BS_Choroid_Ependymal	1	0.9031	0.835019	-0.806465	0.9031	Abnormal chromosome morphology
H_Endothelial	1	0.0035	3.51	5.28764	0.0735	Increased body mass index
H_PC	1	0.0345	1.4191	2.02913	0.36225	Increased body mass index
H_Choroid	1	0.0788	1.29195	1.41876	0.5516	Increased body mass index
H_Pericytes	1	0.2173	1.06337	0.184386	0.978	Increased body mass index
H_Glia	1	0.268	1.08866	0.516398	0.978	Increased body mass index
H_Committed_OPC	1	0.432	0.957926	-0.102073	0.978	Increased body mass index
H_Ast_Ependymal	1	0.5013	0.929097	-0.230869	0.978	Increased body mass index
H_BS_Choroid_Ependymal	1	0.5337	0.934834	-0.222005	0.978	Increased body mass index
H_Meninges	1	0.5385	0.850136	-0.309287	0.978	Increased body mass index
H_OPC	1	0.6515	0.897122	-0.378707	0.978	Increased body mass index
H_Ast	1	0.7413	0.817644	-0.61921	0.978	Increased body mass index
H_RL	1	0.8067	0.775037	-0.696308	0.978	Increased body mass index
H_Microglia	1	0.8247	0.689912	-0.51357	0.978	Increased body mass index
H_BG	1	0.8268	0.770418	-0.829874	0.978	Increased body mass index
H_MLI	1	0.8366	0.788178	-0.790165	0.978	Increased body mass index
H_iCN	1	0.9023	0.732955	-1.12733	0.978	Increased body mass index
H_eCN_UBC	1	0.9334	0.648486	-1.18129	0.978	Increased body mass index
H_GCP	1	0.97	0.586966	-1.49782	0.978	Increased body mass index
H_PIP	1	0.9749	0.623909	-1.55288	0.978	Increased body mass index
H_GN	1	0.9759	0.575023	-1.6713	0.978	Increased body mass index
H_Brainstem	1	0.978	0.564105	-1.55522	0.978	Increased body mass index
H_PIP	1	0.1268	1.1588	0.820313	0.682309	Abnormality of glycolipid metabolism
H_Brainstem	1	0.1283	1.20054	0.924944	0.682309	Abnormality of glycolipid metabolism
H_Microglia	1	0.1353	1.39337	0.833018	0.682309	Abnormality of glycolipid metabolism
H_Pericytes	1	0.193	1.07993	0.28871	0.682309	Abnormality of glycolipid metabolism
H_PC	1	0.2077	1.11349	0.696282	0.682309	Abnormality of glycolipid metabolism
H_iCN	1	0.251	1.09944	0.534295	0.682309	Abnormality of glycolipid metabolism
H_GN	1	0.2514	1.10232	0.507786	0.682309	Abnormality of glycolipid metabolism
H_Committed_OPC	1	0.2774	1.02252	0.066011	0.682309	Abnormality of glycolipid metabolism
H_BS_Choroid_Ependymal	1	0.3161	1.01251	0.0539789	0.682309	Abnormality of glycolipid metabolism
H_Glia	1	0.3375	1.04572	0.333426	0.682309	Abnormality of glycolipid metabolism
H_eCN_UBC	1	0.3574	1.04365	0.189409	0.682309	Abnormality of glycolipid metabolism
H_MLI	1	0.4287	1.00786	0.0382565	0.71805	Abnormality of glycolipid metabolism
[truncated: 127,353 more rows]

## Sheet: S4
CellType	annotLevel	p	fold_change	sd_from_mean	q	hpo_name
[truncated: 161,900 more rows]

## Sheet: S5
gene_name	color	dataset
[truncated: 15,326 more rows]

[truncated: 16 more sheets: S6, S7, S8, S9, S10, S11, S12, S13, S14, S15, S16, S17, S18, S19, S20, S21]
